# Supplementary material for: 5-Amino-6-benzoyl-8-nitro-2,3-di­hydro-1H-spiro­[imidazo[1,2-a]pyridine-7,3′-indolin]-2′-one dimethyl sulfoxide monosolvate
Source: Acta Crystallogr Sect E Struct Rep Online. 2014 Apr 26;70(Pt 5):o604–5. doi: 10.1107/S1600536814008800 (PMC4011289; doi:10.1107/S1600536814008800)
Supplement: Supplementary file 1 [file e-70-0o604-sup1.cif]

##############################################################################
#                                                                            #
# This CIF contains the data in a paper accepted for publication in          #
# Acta Crystallographica Section E. It conforms to the requirements of       #
# Notes for Authors for Acta Crystallographica Section E, and has been       #
# peer reviewed under the auspices of the IUCr Commission on Journals.       #
#                                                                            #
# Full details of the Crystallographic Information File format               #
# are given in the paper "The Crystallographic Information File (CIF):       #
# a New Standard Archive File for Crystallography" by S. R. Hall, F. H.      #
# Allen and I. D. Brown [Acta Cryst. (1991), A47, 655-685].                  #
#                                                                            #
# The current version of the core CIF dictionary is obtainable from          #
# ftp://ftp.iucr.org/pub/cif_core.dic.                                       #
#                                                                            #
# Software is freely available for graphical display of the structure(s)     #
# in this CIF. For information consult the CIF software page                 #
# http://www.iucr.org/resources/cif/software.                                #
#                                                                            #
# This file may be used for bona fide research purposes within the           #
# scientific community so long as proper attribution is given to the journal # 
# article from which it was obtained.                                        #
#                                                                            #
##############################################################################
data_global
_audit_creation_method     'WinGX routine CIF_UPDATE'
_audit_conform_dict_name     cif_core.dic
_audit_conform_dict_version     2.3
_journal_date_recd_electronic     2014-03-11
_journal_date_accepted     2014-04-17
_journal_name_full     'Acta Crystallographica, Section E'
_journal_year     2014
_journal_volume     70
_journal_issue      5
_journal_page_first     o604
_journal_page_last     o605
_journal_paper_category     QO
_journal_paper_doi     10.1107/S1600536814008800
_journal_coeditor_code     BH2496
_publ_contact_author_name     'Dr. P.L. Nilantha Lakshman'
_publ_contact_author_address
;
Department of Food science and Technology
University of Ruhuna
Mapalana
Kamburupitiya (81100)
Sri Lanka.
;
_publ_contact_author_email     plakshmannilantha@ymail.com
_publ_contact_author_fax     +94-41-2292384
_publ_contact_author_phone     +94-41-2292200
_publ_section_title
;\
5-Amino-6-benzoyl-8-nitro-2,3-dihydro-1<i>H</i>-spiro[imidazo[1,2-<i>a</i>]\
pyridine-7,3'-indolin]-2'-one dimethyl sulfoxide monosolvate
;
_publ_section_title_footnote     .
loop_
    _publ_author_name
    _publ_author_footnote
    _publ_author_address
    'Nagalakshmi, R. A.' .
;
Department of Physics
The Madura College
Madurai 625 011
India
;
    'Suresh, J.' .
;
Department of Physics
The Madura College
Madurai 625 011
India
;
    'Sivakumar, S.' .
;
Department of Organic Chemistry
School of Chemistry
Madurai Kamaraj University
Madurai 625 021
India
;
    'Kumar, R. Ranjith' .
;
Department of Organic Chemistry
School of Chemistry
Madurai Kamaraj University
Madurai 625 021
India
;
    'Lakshman, P. L. Nilantha' .
;
Department of Food Science and Technology
University of Ruhuna
Mapalana
Kamburupitiya 81100
Sri Lanka
;
_publ_section_synopsis     .
data_I
_audit_creation_method     SHELXL-97
_database_code_depnum_ccdc_archive     'CCDC 998123'
_chemical_name_systematic     ?
_chemical_name_common     ?
_chemical_formula_moiety     'C21 H17 N5 O4,C2 H6 O S'
_chemical_formula_sum     'C23 H23 N5 O5 S'
_chemical_formula_weight     481.52
_chemical_melting_point     530
_symmetry_cell_setting     monoclinic
_symmetry_space_group_name_H-M     'P 21/c'
_symmetry_space_group_name_Hall     '-P 2ybc'
loop_
    _symmetry_equiv_pos_as_xyz
    'x, y, z'
    '-x, y+1/2, -z+1/2'
    '-x, -y, -z'
    'x, -y-1/2, z-1/2'
_cell_length_a     16.476(3)
_cell_length_b     13.527(2)
_cell_length_c     10.0727(18)
_cell_angle_alpha     90.00
_cell_angle_beta     99.868(5)
_cell_angle_gamma     90.00
_cell_volume     2211.7(7)
_cell_formula_units_Z     4
_cell_measurement_reflns_used     2000
_cell_measurement_theta_min     2
_cell_measurement_theta_max     31
_cell_measurement_temperature     293(2)
_exptl_crystal_description     block
_exptl_crystal_colour     brown
_exptl_crystal_size_max     0.21
_exptl_crystal_size_mid     0.19
_exptl_crystal_size_min     0.18
_exptl_crystal_density_diffrn     1.446
_exptl_crystal_density_meas     ?
_exptl_crystal_density_method     'not measured'
_exptl_crystal_F_000     1008
_exptl_absorpt_coefficient_mu     0.194
_exptl_absorpt_correction_type     multi-scan
_exptl_absorpt_process_details     '(SADABS; Bruker, 2004)'
_exptl_absorpt_correction_T_min     0.967
_exptl_absorpt_correction_T_max     0.974
_exptl_special_details     ?
_diffrn_ambient_temperature     293(2)
_diffrn_radiation_type     MoK\a
_diffrn_radiation_wavelength     0.71073
_diffrn_radiation_source     'fine-focus sealed tube'
_diffrn_radiation_monochromator     graphite
_diffrn_measurement_device_type     'Bruker Kappa APEXII'
_diffrn_measurement_method     '\w and \f'
_diffrn_detector_area_resol_mean     0
_diffrn_reflns_number     31940
_diffrn_reflns_av_R_equivalents     0.0695
_diffrn_reflns_av_sigmaI/netI     0.0437
_diffrn_reflns_theta_min     2.51
_diffrn_reflns_theta_max     25.50
_diffrn_reflns_theta_full     25.50
_diffrn_measured_fraction_theta_max     1.000
_diffrn_measured_fraction_theta_full     1.000
_diffrn_reflns_limit_h_min     -19
_diffrn_reflns_limit_h_max     19
_diffrn_reflns_limit_k_min     -16
_diffrn_reflns_limit_k_max     16
_diffrn_reflns_limit_l_min     -12
_diffrn_reflns_limit_l_max     12
_diffrn_standards_number     0
_diffrn_standards_interval_count     0
_diffrn_standards_interval_time     0
_diffrn_standards_decay_%     ?
_refine_special_details     ?
_reflns_number_total     4109
_reflns_number_gt     2818
_reflns_threshold_expression     I>2\s(I)
_refine_ls_structure_factor_coef     Fsqd
_refine_ls_matrix_type     full
_refine_ls_R_factor_all     0.0912
_refine_ls_R_factor_gt     0.0558
_refine_ls_wR_factor_gt     0.1366
_refine_ls_wR_factor_ref     0.1602
_refine_ls_goodness_of_fit_ref     1.054
_refine_ls_restrained_S_all     1.054
_refine_ls_number_reflns     4109
_refine_ls_number_parameters     307
_refine_ls_number_restraints     0
_refine_ls_number_constraints     0
_refine_ls_hydrogen_treatment     constr
_refine_ls_weighting_scheme     calc
_refine_ls_weighting_details
         'calc w=1/[\s^2^(Fo^2^)+(0.0634P)^2^+2.4142P] where P=(Fo^2^+2Fc^2^)/3'
_atom_sites_solution_hydrogens     geom
_atom_sites_solution_primary     direct
_atom_sites_solution_secondary     difmap
_refine_ls_shift/su_max     0.000
_refine_ls_shift/su_mean     0.000
_refine_diff_density_max     0.919
_refine_diff_density_min     -0.472
_refine_ls_extinction_method     none
_refine_ls_extinction_coef     ?
loop_
    _atom_type_symbol
    _atom_type_description
    _atom_type_scat_dispersion_real
    _atom_type_scat_dispersion_imag
    _atom_type_scat_source
    'C' 'C' 0.0033 0.0016
                         'International Tables Vol C Tables 4.2.6.8 and 6.1.1.4'
    'N' 'N' 0.0061 0.0033
                         'International Tables Vol C Tables 4.2.6.8 and 6.1.1.4'
    'O' 'O' 0.0106 0.0060
                         'International Tables Vol C Tables 4.2.6.8 and 6.1.1.4'
    'S' 'S' 0.1246 0.1234
                         'International Tables Vol C Tables 4.2.6.8 and 6.1.1.4'
    'H' 'H' 0.0000 0.0000
                         'International Tables Vol C Tables 4.2.6.8 and 6.1.1.4'
_computing_data_collection     'APEX2 (Bruker, 2004)'
_computing_cell_refinement     'SAINT (Bruker, 2004)'
_computing_data_reduction     'SAINT (Bruker, 2004)'
_computing_structure_solution     'SHELXS97 (Sheldrick, 2008)'
_computing_structure_refinement     'SHELXL97 (Sheldrick, 2008)'
_computing_molecular_graphics     'PLATON (Spek, 2009)'
_computing_publication_material     'SHELXL97 (Sheldrick, 2008)'
loop_
    _atom_site_type_symbol
    _atom_site_label
    _atom_site_fract_x
    _atom_site_fract_y
    _atom_site_fract_z
    _atom_site_U_iso_or_equiv
    _atom_site_adp_type
    _atom_site_calc_flag
    _atom_site_refinement_flags
    _atom_site_occupancy
    _atom_site_symmetry_multiplicity
    _atom_site_disorder_assembly
    _atom_site_disorder_group
    C C1 0.12735(16) 0.47401(19) 0.4943(3) 0.0273(6) Uani d . 1 1 . .
    C C2 0.19857(15) 0.4409(2) 0.6005(3) 0.0268(6) Uani d . 1 1 . .
    C C3 0.20085(16) 0.3272(2) 0.6119(3) 0.0285(6) Uani d . 1 1 . .
    C C4 0.14829(16) 0.2694(2) 0.5220(3) 0.0292(6) Uani d . 1 1 . .
    C C5 0.08157(16) 0.4092(2) 0.4049(3) 0.0292(6) Uani d . 1 1 . .
    C C6 -0.01200(18) 0.3357(2) 0.2370(3) 0.0429(8) Uani d . 1 1 . .
    H H6A -0.0032 0.3343 0.1442 0.051 Uiso calc R 1 1 . .
    H H6B -0.0705 0.3291 0.2384 0.051 Uiso calc R 1 1 . .
    C C7 0.03642(18) 0.2551(2) 0.3186(3) 0.0432(8) Uani d . 1 1 . .
    H H7A 0.0010 0.2147 0.3641 0.052 Uiso calc R 1 1 . .
    H H7B 0.0641 0.2132 0.2622 0.052 Uiso calc R 1 1 . .
    C C8 0.18947(16) 0.4842(2) 0.7405(3) 0.0293(6) Uani d . 1 1 . .
    C C9 0.30975(16) 0.5444(2) 0.6929(3) 0.0330(7) Uani d . 1 1 . .
    C C10 0.27937(15) 0.4874(2) 0.5812(3) 0.0295(6) Uani d . 1 1 . .
    C C11 0.32187(17) 0.4803(2) 0.4754(3) 0.0371(7) Uani d . 1 1 . .
    H H11 0.3022 0.4414 0.4006 0.045 Uiso calc R 1 1 . .
    C C12 0.39483(19) 0.5327(2) 0.4833(4) 0.0473(8) Uani d . 1 1 . .
    H H12 0.4244 0.5293 0.4127 0.057 Uiso calc R 1 1 . .
    C C13 0.42409(19) 0.5898(3) 0.5948(4) 0.0494(9) Uani d . 1 1 . .
    H H13 0.4731 0.6246 0.5978 0.059 Uiso calc R 1 1 . .
    C C14 0.38202(18) 0.5964(2) 0.7022(4) 0.0434(8) Uani d . 1 1 . .
    H H14 0.4019 0.6346 0.7775 0.052 Uiso calc R 1 1 . .
    C C15 0.2595(3) 0.6930(3) 0.2703(4) 0.0615(10) Uani d . 1 1 . .
    H H15A 0.3158 0.6979 0.3147 0.092 Uiso calc R 1 1 . .
    H H15B 0.2246 0.6827 0.3362 0.092 Uiso calc R 1 1 . .
    H H15C 0.2439 0.7531 0.2218 0.092 Uiso calc R 1 1 . .
    C C16 0.1423(2) 0.6058(3) 0.0959(4) 0.0730(12) Uani d . 1 1 . .
    H H16A 0.1245 0.5554 0.0302 0.109 Uiso calc R 1 1 . .
    H H16B 0.1319 0.6697 0.0550 0.109 Uiso calc R 1 1 . .
    H H16C 0.1126 0.5995 0.1695 0.109 Uiso calc R 1 1 . .
    C C31 0.25828(18) 0.2769(2) 0.7134(3) 0.0362(7) Uani d . 1 1 . .
    C C32 0.33727(18) 0.3217(2) 0.7853(3) 0.0363(7) Uani d . 1 1 . .
    C C33 0.4043(2) 0.3233(3) 0.7190(4) 0.0495(9) Uani d . 1 1 . .
    H H33 0.3980 0.3065 0.6283 0.059 Uiso calc R 1 1 . .
    C C34 0.4805(2) 0.3501(3) 0.7889(5) 0.0672(12) Uani d . 1 1 . .
    H H34 0.5259 0.3500 0.7453 0.081 Uiso calc R 1 1 . .
    C C35 0.4901(3) 0.3769(3) 0.9213(5) 0.0768(14) Uani d . 1 1 . .
    H H35 0.5418 0.3951 0.9672 0.092 Uiso calc R 1 1 . .
    C C36 0.4236(3) 0.3768(3) 0.9867(4) 0.0719(13) Uani d . 1 1 . .
    H H36 0.4299 0.3968 1.0763 0.086 Uiso calc R 1 1 . .
    C C37 0.3472(2) 0.3471(3) 0.9197(3) 0.0519(9) Uani d . 1 1 . .
    H H37 0.3027 0.3443 0.9651 0.062 Uiso calc R 1 1 . .
    N N1 0.10891(14) 0.57350(18) 0.4841(2) 0.0330(6) Uani d . 1 1 . .
    N N2 0.14345(15) 0.17067(18) 0.5281(3) 0.0398(6) Uani d . 1 1 . .
    H H2A 0.1097 0.1391 0.4684 0.048 Uiso calc R 1 1 . .
    H H2B 0.1741 0.1389 0.5917 0.048 Uiso calc R 1 1 . .
    N N3 0.25616(14) 0.53850(17) 0.7866(2) 0.0342(6) Uani d . 1 1 . .
    H H3 0.2651 0.5665 0.8644 0.041 Uiso calc R 1 1 . .
    N N4 0.09609(13) 0.31051(18) 0.4158(2) 0.0326(6) Uani d . 1 1 . .
    N N5 0.02048(14) 0.42620(19) 0.3037(2) 0.0374(6) Uani d . 1 1 . .
    H H5 0.0021 0.4842 0.2801 0.045 Uiso calc R 1 1 . .
    O O1 0.05174(13) 0.60506(16) 0.3938(2) 0.0445(6) Uani d . 1 1 . .
    O O2 0.14848(13) 0.63220(15) 0.5658(2) 0.0431(6) Uani d . 1 1 . .
    O O3 0.13161(12) 0.46735(14) 0.80020(19) 0.0352(5) Uani d . 1 1 . .
    O O4 0.24819(17) 0.18945(18) 0.7443(3) 0.0682(8) Uani d . 1 1 . .
    O O5 0.28997(18) 0.6227(3) 0.0417(3) 0.0927(12) Uani d . 1 1 . .
    S S1 0.24911(7) 0.59246(8) 0.15647(10) 0.0650(3) Uani d . 1 1 . .
loop_
    _atom_site_aniso_label
    _atom_site_aniso_U_11
    _atom_site_aniso_U_22
    _atom_site_aniso_U_33
    _atom_site_aniso_U_12
    _atom_site_aniso_U_13
    _atom_site_aniso_U_23
    C1 0.0223(13) 0.0279(15) 0.0298(14) 0.0015(11) -0.0003(11) 0.0011(12)
    C2 0.0203(13) 0.0296(14) 0.0287(14) -0.0009(11) -0.0009(11) -0.0003(12)
    C3 0.0221(13) 0.0311(15) 0.0312(15) -0.0011(11) 0.0015(11) -0.0002(12)
    C4 0.0213(13) 0.0322(16) 0.0343(15) -0.0013(11) 0.0048(11) -0.0007(12)
    C5 0.0209(13) 0.0380(17) 0.0283(14) 0.0006(11) 0.0034(11) 0.0006(12)
    C6 0.0273(16) 0.057(2) 0.0399(17) 0.0011(14) -0.0074(13) -0.0116(15)
    C7 0.0305(16) 0.0461(19) 0.0474(19) -0.0066(14) -0.0093(14) -0.0115(15)
    C8 0.0247(14) 0.0260(14) 0.0352(15) 0.0037(11) -0.0007(12) 0.0025(12)
    C9 0.0234(14) 0.0331(16) 0.0404(16) 0.0002(12) -0.0006(12) -0.0012(13)
    C10 0.0192(13) 0.0307(15) 0.0366(15) 0.0018(11) -0.0009(11) 0.0020(12)
    C11 0.0277(15) 0.0436(18) 0.0385(17) 0.0032(13) 0.0015(12) 0.0028(14)
    C12 0.0321(17) 0.054(2) 0.058(2) -0.0006(15) 0.0134(15) 0.0095(17)
    C13 0.0248(16) 0.050(2) 0.073(2) -0.0077(14) 0.0066(16) 0.0033(18)
    C14 0.0257(15) 0.0425(19) 0.058(2) -0.0073(13) -0.0031(14) -0.0093(16)
    C15 0.074(3) 0.059(2) 0.049(2) 0.005(2) 0.0023(19) -0.0067(18)
    C16 0.059(3) 0.089(3) 0.071(3) -0.006(2) 0.012(2) -0.018(2)
    C31 0.0331(16) 0.0346(17) 0.0383(17) 0.0008(13) -0.0012(13) 0.0013(13)
    C32 0.0307(16) 0.0320(16) 0.0423(17) 0.0042(12) -0.0049(13) 0.0066(13)
    C33 0.0407(19) 0.050(2) 0.058(2) 0.0070(15) 0.0094(16) 0.0066(17)
    C34 0.0297(19) 0.068(3) 0.103(4) 0.0031(18) 0.007(2) 0.021(2)
    C35 0.042(2) 0.081(3) 0.095(3) -0.020(2) -0.024(2) 0.028(3)
    C36 0.073(3) 0.081(3) 0.050(2) -0.023(2) -0.021(2) 0.009(2)
    C37 0.047(2) 0.064(2) 0.0402(19) -0.0104(17) -0.0042(15) 0.0026(17)
    N1 0.0254(12) 0.0367(14) 0.0352(13) 0.0021(10) 0.0006(10) 0.0050(11)
    N2 0.0381(14) 0.0295(14) 0.0482(15) -0.0054(11) -0.0028(12) -0.0016(11)
    N3 0.0299(13) 0.0379(14) 0.0322(13) -0.0008(10) -0.0019(10) -0.0067(11)
    N4 0.0218(12) 0.0362(14) 0.0364(13) 0.0002(10) -0.0045(10) -0.0058(11)
    N5 0.0274(13) 0.0447(15) 0.0355(13) 0.0032(11) -0.0080(10) -0.0004(12)
    O1 0.0371(12) 0.0430(13) 0.0466(13) 0.0088(10) -0.0117(10) 0.0091(10)
    O2 0.0402(12) 0.0334(12) 0.0500(13) -0.0012(9) -0.0083(10) -0.0052(10)
    O3 0.0287(11) 0.0408(12) 0.0360(11) 0.0024(9) 0.0054(9) 0.0033(9)
    O4 0.0734(18) 0.0428(15) 0.0733(18) -0.0118(13) -0.0298(14) 0.0201(13)
    O5 0.0581(18) 0.163(3) 0.0610(17) -0.0245(19) 0.0210(14) -0.053(2)
    S1 0.0735(7) 0.0610(7) 0.0544(6) 0.0189(5) -0.0064(5) -0.0117(5)
_geom_special_details     ?
loop_
    _geom_bond_atom_site_label_1
    _geom_bond_atom_site_label_2
    _geom_bond_site_symmetry_2
    _geom_bond_distance
    _geom_bond_publ_flag
    C1 N1 . 1.380(4) ?
    C1 C5 . 1.384(4) ?
    C1 C2 . 1.514(3) ?
    C2 C10 . 1.515(4) ?
    C2 C3 . 1.542(4) ?
    C2 C8 . 1.558(4) ?
    C3 C4 . 1.383(4) ?
    C3 C31 . 1.439(4) ?
    C4 N2 . 1.340(4) ?
    C4 N4 . 1.370(3) ?
    C5 N5 . 1.324(3) ?
    C5 N4 . 1.357(4) ?
    C6 N5 . 1.454(4) ?
    C6 C7 . 1.509(4) ?
    C6 H6A . 0.9700 ?
    C6 H6B . 0.9700 ?
    C7 N4 . 1.468(3) ?
    C7 H7A . 0.9700 ?
    C7 H7B . 0.9700 ?
    C8 O3 . 1.232(3) ?
    C8 N3 . 1.337(4) ?
    C9 C14 . 1.373(4) ?
    C9 C10 . 1.385(4) ?
    C9 N3 . 1.401(4) ?
    C10 C11 . 1.375(4) ?
    C11 C12 . 1.386(4) ?
    C11 H11 . 0.9300 ?
    C12 C13 . 1.380(5) ?
    C12 H12 . 0.9300 ?
    C13 C14 . 1.384(5) ?
    C13 H13 . 0.9300 ?
    C14 H14 . 0.9300 ?
    C15 S1 . 1.769(4) ?
    C15 H15A . 0.9600 ?
    C15 H15B . 0.9600 ?
    C15 H15C . 0.9600 ?
    C16 S1 . 1.771(4) ?
    C16 H16A . 0.9600 ?
    C16 H16B . 0.9600 ?
    C16 H16C . 0.9600 ?
    C31 O4 . 1.242(4) ?
    C31 C32 . 1.504(4) ?
    C32 C37 . 1.380(5) ?
    C32 C33 . 1.385(4) ?
    C33 C34 . 1.379(5) ?
    C33 H33 . 0.9300 ?
    C34 C35 . 1.364(6) ?
    C34 H34 . 0.9300 ?
    C35 C36 . 1.372(6) ?
    C35 H35 . 0.9300 ?
    C36 C37 . 1.382(5) ?
    C36 H36 . 0.9300 ?
    C37 H37 . 0.9300 ?
    N1 O2 . 1.245(3) ?
    N1 O1 . 1.266(3) ?
    N2 H2A . 0.8600 ?
    N2 H2B . 0.8600 ?
    N3 H3 . 0.8600 ?
    N5 H5 . 0.8600 ?
    O5 S1 . 1.491(3) ?
loop_
    _geom_angle_atom_site_label_1
    _geom_angle_atom_site_label_2
    _geom_angle_atom_site_label_3
    _geom_angle_site_symmetry_1
    _geom_angle_site_symmetry_3
    _geom_angle
    _geom_angle_publ_flag
    N1 C1 C5 . . 118.8(2) ?
    N1 C1 C2 . . 118.4(2) ?
    C5 C1 C2 . . 122.8(2) ?
    C1 C2 C10 . . 112.2(2) ?
    C1 C2 C3 . . 110.7(2) ?
    C10 C2 C3 . . 114.4(2) ?
    C1 C2 C8 . . 110.2(2) ?
    C10 C2 C8 . . 100.5(2) ?
    C3 C2 C8 . . 108.2(2) ?
    C4 C3 C31 . . 117.4(3) ?
    C4 C3 C2 . . 120.7(2) ?
    C31 C3 C2 . . 121.9(2) ?
    N2 C4 N4 . . 114.0(2) ?
    N2 C4 C3 . . 124.7(3) ?
    N4 C4 C3 . . 121.4(2) ?
    N5 C5 N4 . . 109.5(2) ?
    N5 C5 C1 . . 130.4(3) ?
    N4 C5 C1 . . 120.1(2) ?
    N5 C6 C7 . . 103.8(2) ?
    N5 C6 H6A . . 111.0 ?
    C7 C6 H6A . . 111.0 ?
    N5 C6 H6B . . 111.0 ?
    C7 C6 H6B . . 111.0 ?
    H6A C6 H6B . . 109.0 ?
    N4 C7 C6 . . 103.1(2) ?
    N4 C7 H7A . . 111.2 ?
    C6 C7 H7A . . 111.2 ?
    N4 C7 H7B . . 111.2 ?
    C6 C7 H7B . . 111.2 ?
    H7A C7 H7B . . 109.1 ?
    O3 C8 N3 . . 126.2(3) ?
    O3 C8 C2 . . 125.1(2) ?
    N3 C8 C2 . . 108.7(2) ?
    C14 C9 C10 . . 121.9(3) ?
    C14 C9 N3 . . 128.6(3) ?
    C10 C9 N3 . . 109.5(2) ?
    C11 C10 C9 . . 120.5(3) ?
    C11 C10 C2 . . 130.2(3) ?
    C9 C10 C2 . . 109.3(2) ?
    C10 C11 C12 . . 118.1(3) ?
    C10 C11 H11 . . 120.9 ?
    C12 C11 H11 . . 120.9 ?
    C13 C12 C11 . . 120.8(3) ?
    C13 C12 H12 . . 119.6 ?
    C11 C12 H12 . . 119.6 ?
    C12 C13 C14 . . 121.3(3) ?
    C12 C13 H13 . . 119.3 ?
    C14 C13 H13 . . 119.3 ?
    C9 C14 C13 . . 117.3(3) ?
    C9 C14 H14 . . 121.3 ?
    C13 C14 H14 . . 121.3 ?
    S1 C15 H15A . . 109.5 ?
    S1 C15 H15B . . 109.5 ?
    H15A C15 H15B . . 109.5 ?
    S1 C15 H15C . . 109.5 ?
    H15A C15 H15C . . 109.5 ?
    H15B C15 H15C . . 109.5 ?
    S1 C16 H16A . . 109.5 ?
    S1 C16 H16B . . 109.5 ?
    H16A C16 H16B . . 109.5 ?
    S1 C16 H16C . . 109.5 ?
    H16A C16 H16C . . 109.5 ?
    H16B C16 H16C . . 109.5 ?
    O4 C31 C3 . . 121.9(3) ?
    O4 C31 C32 . . 113.9(3) ?
    C3 C31 C32 . . 124.1(3) ?
    C37 C32 C33 . . 119.9(3) ?
    C37 C32 C31 . . 121.4(3) ?
    C33 C32 C31 . . 118.1(3) ?
    C34 C33 C32 . . 119.3(4) ?
    C34 C33 H33 . . 120.3 ?
    C32 C33 H33 . . 120.3 ?
    C35 C34 C33 . . 120.8(4) ?
    C35 C34 H34 . . 119.6 ?
    C33 C34 H34 . . 119.6 ?
    C34 C35 C36 . . 120.1(4) ?
    C34 C35 H35 . . 120.0 ?
    C36 C35 H35 . . 120.0 ?
    C35 C36 C37 . . 120.1(4) ?
    C35 C36 H36 . . 120.0 ?
    C37 C36 H36 . . 120.0 ?
    C32 C37 C36 . . 119.8(4) ?
    C32 C37 H37 . . 120.1 ?
    C36 C37 H37 . . 120.1 ?
    O2 N1 O1 . . 120.1(2) ?
    O2 N1 C1 . . 119.3(2) ?
    O1 N1 C1 . . 120.6(2) ?
    C4 N2 H2A . . 120.0 ?
    C4 N2 H2B . . 120.0 ?
    H2A N2 H2B . . 120.0 ?
    C8 N3 C9 . . 111.9(2) ?
    C8 N3 H3 . . 124.1 ?
    C9 N3 H3 . . 124.1 ?
    C5 N4 C4 . . 122.7(2) ?
    C5 N4 C7 . . 111.1(2) ?
    C4 N4 C7 . . 124.9(2) ?
    C5 N5 C6 . . 112.4(2) ?
    C5 N5 H5 . . 123.8 ?
    C6 N5 H5 . . 123.8 ?
    O5 S1 C15 . . 106.5(2) ?
    O5 S1 C16 . . 105.0(2) ?
    C15 S1 C16 . . 97.2(2) ?
loop_
    _geom_torsion_atom_site_label_1
    _geom_torsion_atom_site_label_2
    _geom_torsion_atom_site_label_3
    _geom_torsion_atom_site_label_4
    _geom_torsion_site_symmetry_1
    _geom_torsion_site_symmetry_2
    _geom_torsion_site_symmetry_3
    _geom_torsion_site_symmetry_4
    _geom_torsion
    _geom_torsion_publ_flag
    N1 C1 C2 C10 . . . . -60.0(3) ?
    C5 C1 C2 C10 . . . . 118.2(3) ?
    N1 C1 C2 C3 . . . . 170.8(2) ?
    C5 C1 C2 C3 . . . . -10.9(4) ?
    N1 C1 C2 C8 . . . . 51.1(3) ?
    C5 C1 C2 C8 . . . . -130.6(3) ?
    C1 C2 C3 C4 . . . . 6.8(4) ?
    C10 C2 C3 C4 . . . . -121.2(3) ?
    C8 C2 C3 C4 . . . . 127.7(3) ?
    C1 C2 C3 C31 . . . . -174.6(2) ?
    C10 C2 C3 C31 . . . . 57.4(3) ?
    C8 C2 C3 C31 . . . . -53.7(3) ?
    C31 C3 C4 N2 . . . . 4.5(4) ?
    C2 C3 C4 N2 . . . . -176.8(3) ?
    C31 C3 C4 N4 . . . . -174.9(3) ?
    C2 C3 C4 N4 . . . . 3.8(4) ?
    N1 C1 C5 N5 . . . . 1.4(5) ?
    C2 C1 C5 N5 . . . . -176.8(3) ?
    N1 C1 C5 N4 . . . . -177.4(2) ?
    C2 C1 C5 N4 . . . . 4.4(4) ?
    N5 C6 C7 N4 . . . . -4.7(3) ?
    C1 C2 C8 O3 . . . . 61.2(3) ?
    C10 C2 C8 O3 . . . . 179.8(3) ?
    C3 C2 C8 O3 . . . . -60.0(3) ?
    C1 C2 C8 N3 . . . . -121.4(2) ?
    C10 C2 C8 N3 . . . . -2.8(3) ?
    C3 C2 C8 N3 . . . . 117.4(2) ?
    C14 C9 C10 C11 . . . . 0.8(4) ?
    N3 C9 C10 C11 . . . . -179.2(2) ?
    C14 C9 C10 C2 . . . . -179.2(3) ?
    N3 C9 C10 C2 . . . . 0.9(3) ?
    C1 C2 C10 C11 . . . . -61.7(4) ?
    C3 C2 C10 C11 . . . . 65.5(4) ?
    C8 C2 C10 C11 . . . . -178.8(3) ?
    C1 C2 C10 C9 . . . . 118.2(3) ?
    C3 C2 C10 C9 . . . . -114.6(3) ?
    C8 C2 C10 C9 . . . . 1.1(3) ?
    C9 C10 C11 C12 . . . . -0.9(4) ?
    C2 C10 C11 C12 . . . . 179.0(3) ?
    C10 C11 C12 C13 . . . . 0.4(5) ?
    C11 C12 C13 C14 . . . . 0.3(5) ?
    C10 C9 C14 C13 . . . . -0.1(5) ?
    N3 C9 C14 C13 . . . . 179.9(3) ?
    C12 C13 C14 C9 . . . . -0.4(5) ?
    C4 C3 C31 O4 . . . . -18.9(5) ?
    C2 C3 C31 O4 . . . . 162.4(3) ?
    C4 C3 C31 C32 . . . . 157.3(3) ?
    C2 C3 C31 C32 . . . . -21.4(4) ?
    O4 C31 C32 C37 . . . . -73.6(4) ?
    C3 C31 C32 C37 . . . . 109.9(4) ?
    O4 C31 C32 C33 . . . . 96.9(4) ?
    C3 C31 C32 C33 . . . . -79.6(4) ?
    C37 C32 C33 C34 . . . . 0.2(5) ?
    C31 C32 C33 C34 . . . . -170.4(3) ?
    C32 C33 C34 C35 . . . . -1.3(6) ?
    C33 C34 C35 C36 . . . . 0.3(6) ?
    C34 C35 C36 C37 . . . . 1.8(7) ?
    C33 C32 C37 C36 . . . . 1.9(5) ?
    C31 C32 C37 C36 . . . . 172.2(3) ?
    C35 C36 C37 C32 . . . . -2.8(6) ?
    C5 C1 N1 O2 . . . . 178.4(2) ?
    C2 C1 N1 O2 . . . . -3.3(4) ?
    C5 C1 N1 O1 . . . . -0.7(4) ?
    C2 C1 N1 O1 . . . . 177.6(2) ?
    O3 C8 N3 C9 . . . . -179.0(3) ?
    C2 C8 N3 C9 . . . . 3.6(3) ?
    C14 C9 N3 C8 . . . . 177.1(3) ?
    C10 C9 N3 C8 . . . . -2.9(3) ?
    N5 C5 N4 C4 . . . . -171.2(2) ?
    C1 C5 N4 C4 . . . . 7.8(4) ?
    N5 C5 N4 C7 . . . . -3.7(3) ?
    C1 C5 N4 C7 . . . . 175.3(3) ?
    N2 C4 N4 C5 . . . . 168.5(3) ?
    C3 C4 N4 C5 . . . . -12.0(4) ?
    N2 C4 N4 C7 . . . . 2.8(4) ?
    C3 C4 N4 C7 . . . . -177.8(3) ?
    C6 C7 N4 C5 . . . . 5.3(3) ?
    C6 C7 N4 C4 . . . . 172.5(3) ?
    N4 C5 N5 C6 . . . . 0.3(3) ?
    C1 C5 N5 C6 . . . . -178.6(3) ?
    C7 C6 N5 C5 . . . . 3.0(3) ?
loop_
    _geom_hbond_atom_site_label_D
    _geom_hbond_atom_site_label_H
    _geom_hbond_atom_site_label_A
    _geom_hbond_site_symmetry_A
    _geom_hbond_distance_DH
    _geom_hbond_distance_HA
    _geom_hbond_distance_DA
    _geom_hbond_angle_DHA
    _geom_hbond_publ_flag
    N2 H2B O4 . 0.86 1.92 2.549(3) 129.1 yes
    N2 H2A O3 4_565 0.86 2.30 2.939(3) 131.4 yes
    N3 H3 O5 1_556 0.86 1.92 2.779(4) 176.5 yes
    N5 H5 O1 . 0.86 2.08 2.604(3) 118.6 no
    N5 H5 O3 3_566 0.86 2.31 2.924(3) 128.7 yes
    C6 H6B O2 3_566 0.97 2.59 3.274(4) 128.2 yes
    C11 H11 O4 4_565 0.93 2.43 3.346(4) 166.7 yes
    C15 H15C O2 4_575 0.96 2.55 3.448(4) 155.8 yes
