# Supplementary material for: 5-Amino-6-benzoyl-8-nitro-2,3-di­hydro-1H-spiro­[imidazo[1,2-a]pyridine-7,3′-indolin]-2′-one dimethyl sulfoxide monosolvate
Source: Acta Crystallogr Sect E Struct Rep Online. 2014 Apr 26;70(Pt 5):o604–5. doi: 10.1107/S1600536814008800 (PMC4011289; doi:10.1107/S1600536814008800)
Supplement: Supplementary file 2 [file e-70-0o604-Isup2.hkl]

#
# h,k,l, Fc-squared, Fo-squared, sigma(Fo-squared) and status flag
#
data_I
_shelx_title ' S1 in P2(1)/c'
_shelx_refln_list_code          4
_shelx_F_calc_maximum      318.27
_exptl_crystal_F_000      1008.00
_reflns_d_resolution_high  0.8255
 
loop_
 _symmetry_equiv_pos_as_xyz
 'x, y, z'
 '-x, y+1/2, -z+1/2'
 '-x, -y, -z'
 'x, -y-1/2, z-1/2'
 
_cell_length_a    16.4759
_cell_length_b    13.5268
_cell_length_c    10.0727
_cell_angle_alpha  90.000
_cell_angle_beta   99.868
_cell_angle_gamma  90.000
 
_shelx_F_squared_multiplier     1.000
 
loop_
 _refln_index_h
 _refln_index_k
 _refln_index_l
 _refln_F_squared_calc
 _refln_F_squared_meas
 _refln_F_squared_sigma
 _refln_observed_status
   2   0   0    14868.97    15435.33    421.41 o
   3   0   0      410.06      540.52     15.13 o
   4   0   0      206.79      166.50      7.22 o
   5   0   0     2096.38     1899.01     49.48 o
   6   0   0     1621.12     1388.22     69.46 o
   7   0   0     7998.10     8480.69    283.45 o
   8   0   0     7966.97     7610.69    212.80 o
   9   0   0      276.23      296.38     19.76 o
  10   0   0      255.55      225.17     17.50 o
  11   0   0     1156.51     1164.51     52.91 o
  12   0   0      469.75      417.64     26.53 o
  13   0   0      447.80      425.84     28.49 o
  14   0   0       82.38       77.03     15.28 o
  15   0   0      837.66      893.96     47.17 o
  16   0   0      117.99      168.65     21.43 o
  17   0   0      654.96      630.35     39.31 o
  18   0   0      712.48      816.29     47.25 o
  19   0   0        0.02       -8.54     17.09 o
   2   1   0      504.22      448.56      8.78 o
   3   1   0     3734.70     3527.22     69.81 o
   4   1   0      453.38      393.55      9.83 o
   5   1   0      690.31      730.74     15.16 o
   6   1   0      408.38      352.12      8.54 o
   7   1   0      637.75      633.66     18.03 o
   8   1   0     1488.94     1449.36     32.34 o
   9   1   0       10.58        1.39      5.00 o
  10   1   0       89.50       97.22     11.25 o
  11   1   0        8.39        7.46      6.73 o
  12   1   0       41.02       50.10      8.56 o
  13   1   0      264.08      262.31     21.23 o
  14   1   0      287.48      295.08     17.75 o
  15   1   0      448.87      492.84     23.43 o
  16   1   0       99.36      101.70     13.03 o
  17   1   0        0.98       13.53     11.62 o
  18   1   0       69.06       86.76     14.46 o
  19   1   0      191.38      188.61     18.04 o
   0   2   0     5435.82     5238.55    148.41 o
   1   2   0       78.39       58.80      1.59 o
   2   2   0     1725.67     1566.10     26.78 o
   3   2   0       12.00       11.91      1.63 o
   4   2   0     1057.93     1168.70     21.89 o
   5   2   0      398.75      472.59      9.95 o
   6   2   0       49.20       54.04      3.71 o
   7   2   0      768.54      988.26     22.11 o
   8   2   0       89.44      117.23      6.97 o
   9   2   0       56.70       42.37      5.45 o
  10   2   0     1020.88     1103.50     37.63 o
  11   2   0       63.91       65.70      8.34 o
  12   2   0      514.39      510.59     22.14 o
  13   2   0       45.56       60.65      9.96 o
  14   2   0       77.80       55.57     10.93 o
  15   2   0      110.84      121.22     13.38 o
  16   2   0      779.32      756.61     37.16 o
  17   2   0       36.00       51.99     12.56 o
  18   2   0        1.99        8.73     12.30 o
  19   2   0       71.73       88.00     15.46 o
   1   3   0    22199.51    20972.47    357.29 o
   2   3   0        8.41        6.21      1.27 o
   3   3   0       61.40       49.77      2.30 o
   4   3   0      647.91      635.63     12.28 o
   5   3   0     2242.85     2206.64     41.45 o
   6   3   0      195.15      200.74      5.78 o
   7   3   0     4133.16     4276.72     92.81 o
   8   3   0     2358.76     2587.16     77.46 o
   9   3   0     1880.76     1889.54     55.63 o
  10   3   0        0.80       -2.84      5.68 o
  11   3   0     1016.83      990.25     32.93 o
  12   3   0      384.76      412.49     18.92 o
  13   3   0       67.03       46.63      9.80 o
  14   3   0       73.86       55.11     11.21 o
  15   3   0      669.98      667.91     27.85 o
  16   3   0      157.90      206.66     16.37 o
  17   3   0      153.50      161.30     16.05 o
  18   3   0      362.03      325.25     28.89 o
  19   3   0      195.70      193.61     16.89 o
   0   4   0     9720.69     9254.66    228.65 o
   1   4   0     1256.04     1223.54     21.49 o
   2   4   0     4616.60     4750.63     76.91 o
   3   4   0      449.78      446.90      8.36 o
   4   4   0       10.55        6.98      1.98 o
   5   4   0        3.98       -0.28      1.97 o
   6   4   0       31.31       17.64      2.52 o
   7   4   0      218.02      312.26      8.78 o
   8   4   0       52.00       48.88      5.21 o
   9   4   0      147.19      123.22      7.85 o
  10   4   0       62.46       64.76      7.92 o
  11   4   0        4.52       -1.81      6.87 o
  12   4   0      410.23      396.24     18.58 o
  13   4   0       75.13       55.72     10.51 o
  14   4   0      403.48      396.07     20.01 o
  15   4   0      130.70      118.55     13.18 o
  16   4   0       28.18       20.83     10.73 o
  17   4   0       41.56       49.81     12.10 o
  18   4   0        0.26        1.84     11.40 o
  19   4   0       39.85       35.62     13.07 o
   1   5   0      138.98      114.35      3.19 o
   2   5   0     8573.69     8727.95    142.32 o
   3   5   0        0.50        0.29      1.67 o
   4   5   0      239.41      233.40      5.40 o
   5   5   0      237.48      194.15      5.24 o
   6   5   0        1.37       -0.64      2.54 o
   7   5   0     1587.18     1562.08     34.18 o
   8   5   0     2334.03     2119.85     50.12 o
   9   5   0      455.63      459.16     14.82 o
  10   5   0       70.42       76.03      7.47 o
  11   5   0      159.98      152.09     10.70 o
  12   5   0       58.73       22.22      8.11 o
  13   5   0      648.02      611.24     23.10 o
  14   5   0       20.07        0.83      9.25 o
  15   5   0       54.25       30.02      9.96 o
  16   5   0      402.06      385.01     28.91 o
  17   5   0       49.65       68.27     12.61 o
  18   5   0       36.87       34.74     12.32 o
   0   6   0      195.53      367.45     10.64 o
   1   6   0     1137.79     1166.47     20.76 o
   2   6   0      974.19     1342.25     23.28 o
   3   6   0      191.30      214.01      5.25 o
   4   6   0      803.78      676.51     12.81 o
   5   6   0      131.94      134.22      4.93 o
   6   6   0     2920.69     2902.29     53.61 o
   7   6   0       56.80       57.70      4.40 o
   8   6   0        3.70        4.88      4.09 o
   9   6   0      110.62      121.28      7.05 o
  10   6   0      395.16      376.27     14.94 o
  11   6   0       43.99       21.45      7.59 o
  12   6   0        1.05       -3.61      7.23 o
  13   6   0       37.78       35.09      9.26 o
  14   6   0      185.28      200.44     16.09 o
  15   6   0      717.12      709.50     26.90 o
  16   6   0       49.97       66.81     11.84 o
  17   6   0       16.29       23.01     11.92 o
  18   6   0       36.68       48.39     13.54 o
   1   7   0     9152.34     9174.60    159.47 o
   2   7   0     1468.43     1521.07     25.94 o
   3   7   0       80.43      100.03      3.45 o
   4   7   0      183.92      200.07      6.24 o
   5   7   0      943.62     1078.90     22.03 o
   6   7   0      193.28      208.11      6.81 o
   7   7   0      212.56      206.35      7.79 o
   8   7   0       26.25       34.81      4.66 o
   9   7   0      150.24      144.29      7.75 o
  10   7   0      158.40      170.21     10.30 o
  11   7   0        8.76       -3.51      7.01 o
  12   7   0        7.12       -3.87      7.74 o
  13   7   0      302.87      272.44     17.60 o
  14   7   0      632.51      600.68     24.17 o
  15   7   0       48.66       69.29     11.54 o
  16   7   0       15.73        8.27     11.03 o
  17   7   0        1.57       -4.14     10.88 o
   0   8   0      508.22      610.72     16.62 o
   1   8   0      237.07      297.95      6.49 o
   2   8   0      531.78      510.30     10.70 o
   3   8   0      137.26      120.73      4.30 o
   4   8   0       18.01       15.33      2.89 o
   5   8   0      125.27      123.41      6.65 o
   6   8   0      787.41      816.10     17.97 o
   7   8   0      285.20      304.20     10.57 o
   8   8   0      183.95      172.70      7.66 o
   9   8   0     1457.92     1381.41     31.53 o
  10   8   0      393.54      412.54     14.71 o
  11   8   0      122.77      153.74     10.30 o
  12   8   0      110.40      134.24     11.16 o
  13   8   0        0.05        0.64      8.48 o
  14   8   0      233.58      298.21     21.25 o
  15   8   0        2.99        4.45     10.56 o
  16   8   0        2.20       -5.27     10.54 o
  17   8   0        1.78       -6.35     12.70 o
   1   9   0      368.72      282.95      6.64 o
   2   9   0       29.18       21.52      2.75 o
   3   9   0        0.45       -1.08      2.16 o
   4   9   0       47.81       61.26      3.77 o
   5   9   0        2.05       -1.50      2.99 o
   6   9   0      186.49      194.32      8.87 o
   7   9   0        0.13       -1.93      3.86 o
   8   9   0        6.24       -1.76      4.43 o
   9   9   0      404.42      435.51     13.59 o
  10   9   0      173.37      179.33     10.37 o
  11   9   0        1.44       -3.30      6.61 o
  12   9   0       10.03        5.64      8.56 o
  13   9   0      122.01      122.94     12.07 o
  14   9   0      344.92      344.30     28.83 o
  15   9   0      200.60      208.34     17.43 o
  16   9   0      207.47      183.93     17.75 o
   0  10   0      389.76      355.87     11.16 o
   1  10   0        0.09       -1.18      2.36 o
   2  10   0      186.14      147.32      6.00 o
   3  10   0       96.19      101.39      4.50 o
   4  10   0      149.47      124.03      5.44 o
   5  10   0       11.50       22.79      3.85 o
   6  10   0     1961.10     1937.94     59.15 o
   7  10   0       73.04       58.97      5.91 o
   8  10   0       20.98       21.63      5.52 o
   9  10   0       64.31       57.11      7.60 o
  10  10   0       42.53       58.94      8.94 o
  11  10   0      108.22       93.09     11.52 o
  12  10   0      161.97      165.71     18.75 o
  13  10   0        0.00       -4.96      9.93 o
  14  10   0       27.26       35.97     12.10 o
  15  10   0        3.10       14.61     12.45 o
   1  11   0        4.79       -1.31      2.61 o
   2  11   0       79.42       71.63      4.42 o
   3  11   0        0.95       -0.29      3.16 o
   4  11   0        0.01       -1.75      3.50 o
   5  11   0       45.41       27.12      5.99 o
   6  11   0      577.77      563.01     21.86 o
   7  11   0      247.63      218.75     12.73 o
   8  11   0      210.45      235.70     13.69 o
   9  11   0       89.64       93.51     10.20 o
  10  11   0       80.09       90.16     10.84 o
  11  11   0       22.61       28.25      9.54 o
  12  11   0       30.18       32.03     10.37 o
  13  11   0       11.00       28.96     11.07 o
  14  11   0        2.44       -1.63     10.94 o
   0  12   0      314.28      316.25     18.35 o
   1  12   0      104.89       90.43      6.35 o
   2  12   0       41.00       51.31      6.07 o
   3  12   0       87.25       84.84      7.08 o
   4  12   0       38.80       52.81      6.75 o
   5  12   0      261.09      279.57     13.81 o
   6  12   0        3.65       12.97      6.71 o
   7  12   0       68.87       92.24      9.44 o
   8  12   0        1.41       -3.45      6.91 o
   9  12   0       61.76       80.03      9.82 o
  10  12   0        4.53       22.14     10.42 o
  11  12   0       50.38       60.94     13.42 o
  12  12   0        6.65        3.71     12.70 o
  13  12   0       22.56        9.26     13.72 o
   1  13   0      204.55      159.31     15.74 o
   2  13   0      260.73      215.55     21.36 o
   3  13   0       84.02       65.85      7.41 o
   4  13   0       22.03       14.94      6.53 o
   5  13   0      662.54      710.86     38.93 o
   6  13   0      241.55      253.54     14.96 o
   7  13   0      125.36      163.62     12.61 o
   8  13   0        0.00        5.48      9.92 o
   9  13   0       43.06       64.68     12.51 o
  10  13   0       20.40       27.05     12.17 o
  11  13   0       10.29        8.16     17.37 o
   0  14   0      597.67      693.28     42.23 o
   1  14   0        2.04        9.44      6.91 o
   2  14   0       25.64       13.92      7.32 o
   3  14   0       31.42       14.28      7.39 o
   4  14   0       62.32       39.86      8.62 o
   5  14   0        1.36       -3.25      7.57 o
   6  14   0       41.97       47.29     10.11 o
   7  14   0        3.45        5.95      9.35 o
   8  14   0        7.66       14.94     14.75 o
   9  14   0       18.47        6.58     15.23 o
  10  14   0       29.45       49.41     17.81 o
   1  15   0        3.70       -3.49      6.99 o
   2  15   0        0.45        0.63      6.60 o
   3  15   0       31.20       18.76      7.51 o
   4  15   0       84.79       67.40      9.60 o
   5  15   0       10.80       21.30      8.97 o
   6  15   0       69.75       78.08     12.74 o
   7  15   0       73.19       61.35     19.09 o
   0  16   0       64.27       56.94     27.52 o
   1  16   0        5.13       -8.39     16.78 o
   2  16   0        4.22       -1.59     16.74 o
   3  16   0        3.65       -4.97      9.94 o
   4  16   0        2.80       -1.14      9.57 o
 -19   1   1       27.13       19.09     13.34 o
 -18   1   1        2.08        8.74     12.12 o
 -17   1   1        9.40       -7.67     15.35 o
 -16   1   1       32.06        6.54     10.59 o
 -15   1   1       52.76       46.31     11.10 o
 -14   1   1     1099.46     1169.44     39.58 o
 -13   1   1      206.31      204.62     13.86 o
 -12   1   1      218.70      193.28     12.63 o
 -11   1   1      464.59      460.70     19.05 o
 -10   1   1      876.22      971.66     31.35 o
  -9   1   1      195.24      162.45      9.76 o
  -8   1   1     1005.21      981.32     24.22 o
  -7   1   1       85.41       74.18      4.23 o
  -6   1   1     1001.56     1071.56     24.07 o
  -5   1   1     3356.77     3348.01     65.99 o
  -4   1   1    15315.71    14174.82    265.62 o
  -3   1   1     1300.32     1321.73     24.74 o
  -2   1   1      381.66      290.77      5.85 o
  -1   1   1    14342.56    13304.96    236.67 o
   0   1   1     7868.98     7079.27    143.28 o
   1   1   1        0.80        0.33      0.69 o
   2   1   1     4272.96     4424.85     71.40 o
   3   1   1       28.25       46.98      2.09 o
   4   1   1      105.52      134.61      4.05 o
   5   1   1     5168.24     5009.40     89.02 o
   6   1   1        5.06        3.00      2.10 o
   7   1   1      785.99      789.37     17.25 o
   8   1   1     1321.79     1366.06     39.32 o
   9   1   1      563.71      551.99     28.15 o
  10   1   1     1667.55     1849.71     55.71 o
  11   1   1      625.01      603.97     25.75 o
  12   1   1      234.41      204.70     13.27 o
  13   1   1       55.80       47.41      9.65 o
  14   1   1      194.37      211.35     17.19 o
  15   1   1       69.93       65.65     11.61 o
  16   1   1       73.01      101.43     13.43 o
  17   1   1      375.61      369.37     21.46 o
  18   1   1       80.42       76.10     13.71 o
  19   1   1       17.40        9.40     12.96 o
 -19   2   1       47.70       67.98     14.12 o
 -18   2   1       30.58       48.04     12.65 o
 -17   2   1       11.99        4.66     10.96 o
 -16   2   1      311.29      267.61     18.04 o
 -15   2   1      373.66      373.71     20.16 o
 -14   2   1      244.70      271.81     16.48 o
 -13   2   1     1080.71     1134.94     38.18 o
 -12   2   1      452.28      528.82     21.58 o
 -11   2   1     1249.07     1272.72     40.46 o
 -10   2   1        1.84        5.76      6.05 o
  -9   2   1       92.45      172.44      9.26 o
  -8   2   1      224.82      247.07      9.93 o
  -7   2   1      212.43      228.73      6.57 o
  -6   2   1       35.16       30.06      2.74 o
  -5   2   1     5372.64     4886.84     88.15 o
  -4   2   1      235.04      240.58      5.73 o
  -3   2   1     3100.70     2957.54     54.37 o
  -2   2   1     9433.44     8843.51    148.92 o
  -1   2   1     5382.93     4960.05    100.20 o
   0   2   1     4228.81     4001.05     90.38 o
   1   2   1     1383.46     1246.11     24.10 o
   2   2   1      719.75      628.37     11.44 o
   3   2   1    27002.72    28244.18    459.70 o
   4   2   1     3266.77     3005.28     52.17 o
   5   2   1       43.12       77.02      4.16 o
   6   2   1        1.11       25.56      2.56 o
   7   2   1     3233.40     3449.11     65.33 o
   8   2   1      237.02      398.27     12.83 o
   9   2   1     1000.29     1110.93     31.90 o
  10   2   1     1326.62     1374.12     42.81 o
  11   2   1       11.49        6.08      6.80 o
  12   2   1      203.18      157.31     12.01 o
  13   2   1      425.36      420.50     24.76 o
  14   2   1       63.53       52.71     11.01 o
  15   2   1      232.36      212.03     15.69 o
  16   2   1      330.65      359.14     20.43 o
  17   2   1      264.34      305.97     19.89 o
  18   2   1       55.89       62.26     13.67 o
  19   2   1       93.79      115.40     18.18 o
 -19   3   1      351.55      361.51     21.89 o
 -18   3   1       18.08       27.81     12.24 o
 -17   3   1      148.60      179.87     21.95 o
 -16   3   1        6.78       -0.95     10.06 o
 -15   3   1      205.80      192.40     14.36 o
 -14   3   1       21.57       27.28      9.94 o
 -13   3   1      443.57      462.94     19.78 o
 -12   3   1       20.70       11.58      7.54 o
 -11   3   1      458.81      541.10     19.85 o
 -10   3   1        0.73       -2.05      5.60 o
  -9   3   1       25.80       31.15      5.11 o
  -8   3   1      454.78      394.04     12.58 o
  -7   3   1       23.47       28.63      3.24 o
  -6   3   1      112.30      129.70      4.63 o
  -5   3   1        0.10       11.38      2.27 o
  -4   3   1      169.90      231.87      5.53 o
  -3   3   1     1705.32     1716.57     31.56 o
  -2   3   1     2554.80     2308.62     40.70 o
  -1   3   1       10.48        3.71      1.43 o
   0   3   1     9861.43     9433.10    219.92 o
   1   3   1    15924.05    15725.64    284.92 o
   2   3   1     9563.63     9725.89    173.73 o
   3   3   1    13650.72    13648.11    237.43 o
   4   3   1      245.90      245.05      5.58 o
   5   3   1     3911.61     3924.73     66.90 o
   6   3   1     4173.53     4360.20     76.04 o
   7   3   1     4728.17     4945.44    103.95 o
   8   3   1        9.98        6.06      3.62 o
   9   3   1       19.58       -1.99      3.98 o
  10   3   1      275.35      287.52     14.32 o
  11   3   1        2.94       -3.23      6.47 o
  12   3   1      133.35      167.59     12.56 o
  13   3   1        5.01       -4.21      8.41 o
  14   3   1       14.09       11.19      9.21 o
  15   3   1      929.09      877.37     33.05 o
  16   3   1       31.07       54.05     11.80 o
  17   3   1        8.35        6.61     11.57 o
  18   3   1       79.57       88.37     14.52 o
 -19   4   1       15.52       32.15     13.03 o
 -18   4   1       46.33       51.16     12.95 o
 -17   4   1       18.66       13.26     11.27 o
 -16   4   1       42.71       35.87     10.87 o
 -15   4   1      112.16      116.33     12.47 o
 -14   4   1       25.11       13.26      8.92 o
 -13   4   1       70.24       80.76      9.97 o
 -12   4   1       10.75       -1.47      7.00 o
 -11   4   1      404.75      420.83     17.13 o
 -10   4   1      167.10      140.82      9.45 o
  -9   4   1      403.16      461.04     14.76 o
  -8   4   1      320.07      262.24     10.00 o
  -7   4   1      343.75      387.38     10.52 o
  -6   4   1       16.66       -1.12      2.23 o
  -5   4   1      107.04      128.11      4.23 o
  -4   4   1       45.98       84.74      3.10 o
  -3   4   1        6.55       -0.69      1.38 o
  -2   4   1      362.99      289.28      6.15 o
  -1   4   1     2298.99     2436.69     46.18 o
   0   4   1      802.39      810.24     14.72 o
   1   4   1    11908.17    11692.43    224.67 o
   2   4   1       32.75       26.99      1.87 o
   3   4   1    15613.07    15611.91    279.80 o
   4   4   1      144.83      157.73      4.70 o
   5   4   1      144.43      189.38      5.36 o
   6   4   1      509.80      589.89     12.49 o
   7   4   1      536.38      667.40     16.06 o
   8   4   1      432.15      432.29     12.66 o
   9   4   1     1647.86     1696.90     41.89 o
  10   4   1      159.93      180.60     10.32 o
  11   4   1      476.72      413.45     18.22 o
  12   4   1      227.83      191.64     13.12 o
  13   4   1        6.60       -4.16      8.32 o
  14   4   1        2.62       -4.45      8.89 o
  15   4   1        0.01       14.74     10.36 o
  16   4   1      393.78      407.90     35.29 o
  17   4   1      446.66      537.67     33.87 o
  18   4   1       98.39       78.55     14.32 o
 -18   5   1      139.95      130.30     18.39 o
 -17   5   1        6.19       18.23     11.49 o
 -16   5   1       78.45      102.50     12.91 o
 -15   5   1        8.05       -4.57      9.14 o
 -14   5   1      438.05      393.26     18.76 o
 -13   5   1       16.40       -4.24      8.48 o
 -12   5   1      122.15      119.32     10.48 o
 -11   5   1       30.23       21.86      7.33 o
 -10   5   1      354.12      345.48     13.65 o
  -9   5   1       63.60       58.08      5.99 o
  -8   5   1      784.00      825.37     22.29 o
  -7   5   1      861.11     1053.87     23.87 o
  -6   5   1        5.54        0.92      2.80 o
  -5   5   1        1.07       20.79      3.18 o
  -4   5   1     2508.99     2494.88     40.68 o
  -3   5   1      180.59      146.05      3.76 o
  -2   5   1      777.58      768.90     14.63 o
  -1   5   1       88.30       55.24      5.46 o
   0   5   1     2422.76     2409.81     40.82 o
   1   5   1     9528.96     8965.28    160.77 o
   2   5   1     7514.81     7213.94    123.08 o
   3   5   1       87.97       64.39      2.82 o
   4   5   1       31.16       14.14      2.26 o
   5   5   1     1441.22     1479.63     29.25 o
   6   5   1      351.11      360.46     10.33 o
   7   5   1        4.11        3.30      3.41 o
   8   5   1        6.80        5.85      3.86 o
   9   5   1      112.14      103.22      6.92 o
  10   5   1       60.12       55.24      6.23 o
  11   5   1       60.53       48.64      7.73 o
  12   5   1        2.74       -3.78      7.56 o
  13   5   1       42.40       24.05      9.42 o
  14   5   1       55.03       32.81     10.14 o
  15   5   1       21.33       13.20     10.63 o
  16   5   1      149.40      122.98     13.89 o
  17   5   1      122.48      135.19     14.08 o
  18   5   1      136.36      137.76     20.18 o
 -18   6   1      177.95      171.69     17.15 o
 -17   6   1       26.52       10.22     11.13 o
 -16   6   1        4.27       -2.61     10.13 o
 -15   6   1       62.83       64.68     11.29 o
 -14   6   1      343.65      350.08     17.66 o
 -13   6   1        9.29       15.17      8.99 o
 -12   6   1      115.88       98.71     10.33 o
 -11   6   1      140.90      161.51     11.14 o
 -10   6   1        0.30       -2.70      5.39 o
  -9   6   1       30.48       54.82      5.80 o
  -8   6   1        0.23       -2.44      4.87 o
  -7   6   1       93.94       98.95      5.24 o
  -6   6   1      106.22      167.51      6.37 o
  -5   6   1     1265.31     1401.90     25.33 o
  -4   6   1     1466.37     1396.08     24.16 o
  -3   6   1     2733.79     2787.41     48.07 o
  -2   6   1     1143.35     1365.49     25.82 o
  -1   6   1      714.32      807.83     14.41 o
   0   6   1       30.63       17.81      1.52 o
   1   6   1     1421.81     1579.71     29.71 o
   2   6   1      515.89      507.56     10.13 o
   3   6   1        1.87       10.87      1.97 o
   4   6   1     4113.51     4142.59     73.32 o
   5   6   1      537.95      523.80     11.85 o
   6   6   1      138.37      127.99      5.68 o
   7   6   1      870.41      872.15     20.48 o
   8   6   1       13.94        3.64      4.15 o
   9   6   1       35.58       48.13      5.42 o
  10   6   1      146.47      132.18      8.43 o
  11   6   1       11.98       -3.08      6.16 o
  12   6   1      140.69      128.32     10.97 o
  13   6   1       38.85       14.80      8.68 o
  14   6   1        1.02       -4.47      8.94 o
  15   6   1      507.95      484.04     24.07 o
  16   6   1        0.46       -5.05     10.10 o
  17   6   1        1.34       -5.62     11.23 o
 -17   7   1       58.49       88.14     13.82 o
 -16   7   1        3.20       -5.08     10.15 o
 -15   7   1      355.39      349.98     18.58 o
 -14   7   1        0.08       11.69      9.02 o
 -13   7   1      558.70      589.93     22.72 o
 -12   7   1        8.43       -3.62      7.23 o
 -11   7   1       11.18        1.49      6.73 o
 -10   7   1      119.14      123.48      8.30 o
  -9   7   1      145.39      141.47      7.79 o
  -8   7   1        2.95       11.13      4.48 o
  -7   7   1      132.48      180.97      7.14 o
  -6   7   1       87.83       98.02      5.49 o
  -5   7   1      687.51      643.00     14.23 o
  -4   7   1      374.93      446.68      9.87 o
  -3   7   1        3.54       19.96      2.15 o
  -2   7   1       18.89        3.85      1.55 o
  -1   7   1      597.10      486.75      9.44 o
   0   7   1     1439.29     1665.86     28.63 o
   1   7   1     1281.15     1340.58     24.74 o
   2   7   1     2266.85     2186.88     41.87 o
   3   7   1       67.11       54.94      2.85 o
   4   7   1      136.31       93.98      3.76 o
   5   7   1      146.85      196.88      6.32 o
   6   7   1        3.38       -1.50      3.00 o
   7   7   1        8.20        6.13      3.63 o
   8   7   1       40.07       31.91      5.06 o
   9   7   1      886.76      938.04     23.98 o
  10   7   1      390.19      375.54     13.19 o
  11   7   1      136.74       98.24      9.64 o
  12   7   1       71.73       47.90      8.69 o
  13   7   1       10.12        2.33      8.49 o
  14   7   1       47.44       33.78     10.37 o
  15   7   1        7.26       -1.61     10.35 o
  16   7   1       22.45       27.34     11.16 o
  17   7   1        2.33       -5.80     11.60 o
 -17   8   1        1.93       11.30     13.42 o
 -16   8   1        0.23        9.73     12.45 o
 -15   8   1      198.70      174.55     14.00 o
 -14   8   1      717.76      762.83     25.95 o
 -13   8   1        1.01       -3.92      7.83 o
 -12   8   1      967.04      984.49     29.71 o
 -11   8   1      304.12      363.89     15.42 o
 -10   8   1      332.57      357.98     13.37 o
  -9   8   1      631.88      699.96     19.02 o
  -8   8   1       90.73      100.59      6.62 o
  -7   8   1      588.78      613.12     16.36 o
  -6   8   1      297.85      275.32      8.80 o
  -5   8   1        0.24       -1.42      2.84 o
  -4   8   1     3022.89     2846.79     55.29 o
  -3   8   1      587.51      506.28     10.85 o
  -2   8   1     1993.08     1970.98     39.91 o
  -1   8   1        4.53       -0.86      1.72 o
   0   8   1       21.46        3.15      1.72 o
   1   8   1     1313.70     1088.74     20.75 o
   2   8   1      605.11      538.21     11.28 o
   3   8   1      259.94      332.05      7.61 o
   4   8   1     1751.57     1726.51     36.61 o
   5   8   1      757.21      870.35     19.51 o
   6   8   1      842.80      894.17     18.98 o
   7   8   1       20.78       26.04      4.04 o
   8   8   1      413.07      430.68     12.76 o
   9   8   1      294.70      309.08     12.39 o
  10   8   1     1013.30      985.74     28.44 o
  11   8   1      332.74      353.67     15.05 o
  12   8   1       10.04       -2.52      7.86 o
  13   8   1      215.35      225.41     14.97 o
  14   8   1       18.05       -4.73      9.46 o
  15   8   1       70.14       50.91     11.80 o
  16   8   1      389.20      403.33     41.80 o
 -16   9   1       80.47       82.06     15.13 o
 -15   9   1        4.25       18.39     12.78 o
 -14   9   1      329.80      342.09     21.08 o
 -13   9   1       39.58       22.52     11.25 o
 -12   9   1       51.33       32.63      8.34 o
 -11   9   1       56.22       71.00      8.49 o
 -10   9   1     1385.83     1400.86     37.77 o
  -9   9   1       78.94      103.77      7.58 o
  -8   9   1       81.88       78.27      6.36 o
  -7   9   1        0.77       -2.16      4.31 o
  -6   9   1       43.73       39.91      4.42 o
  -5   9   1      202.57      209.40      7.39 o
  -4   9   1      726.64      711.98     15.95 o
  -3   9   1       27.51       13.97      2.39 o
  -2   9   1       47.15       32.18      2.55 o
  -1   9   1       16.90        5.33      2.01 o
   0   9   1       65.28       88.95      3.39 o
   1   9   1      937.80      920.82     19.04 o
   2   9   1        0.41        2.90      2.27 o
   3   9   1       71.95       73.28      3.88 o
   4   9   1       18.94        6.97      2.82 o
   5   9   1       23.26       14.11      3.18 o
   6   9   1      249.57      234.71      7.62 o
   7   9   1      447.16      409.56     13.66 o
   8   9   1        3.00       -2.31      4.63 o
   9   9   1      189.19      170.88      8.98 o
  10   9   1      305.12      289.97     13.01 o
  11   9   1       81.87       78.80      8.75 o
  12   9   1        3.86        7.09      8.55 o
  13   9   1      128.78      124.22     12.08 o
  14   9   1        3.55       -3.06     10.86 o
  15   9   1        6.59       13.38     11.61 o
  16   9   1        9.06       -0.04     12.36 o
 -15  10   1        7.50        4.59     12.31 o
 -14  10   1       86.03       59.69     12.77 o
 -13  10   1       26.79       32.84     11.73 o
 -12  10   1       27.26       26.16     10.39 o
 -11  10   1      170.56      141.85     13.30 o
 -10  10   1       23.33       28.54      8.87 o
  -9  10   1      345.55      338.79     17.93 o
  -8  10   1        0.72       -2.87      5.74 o
  -7  10   1      281.64      265.84     13.96 o
  -6  10   1      832.77      857.31     22.50 o
  -5  10   1      132.65      126.86      7.21 o
  -4  10   1       98.30      110.68      5.15 o
  -3  10   1        0.38       -0.43      2.22 o
  -2  10   1      213.33      196.43      6.17 o
  -1  10   1      175.86      161.87      6.00 o
   0  10   1      109.07       97.87      4.30 o
   1  10   1      695.45      711.35     15.92 o
   2  10   1      370.27      348.27      8.99 o
   3  10   1       44.59       43.03      3.63 o
   4  10   1      316.41      311.70     10.50 o
   5  10   1      458.38      483.40     14.23 o
   6  10   1      674.71      704.03     19.86 o
   7  10   1      115.38      106.99      7.67 o
   8  10   1      242.12      235.03     11.29 o
   9  10   1       35.36        4.91      6.46 o
  10  10   1      152.52      130.67      9.79 o
  11  10   1       47.24       38.99      7.91 o
  12  10   1        0.56       -4.56      9.13 o
  13  10   1       64.64       57.71     11.86 o
  14  10   1        2.07       -5.30     10.59 o
  15  10   1        8.03       -5.87     11.75 o
 -14  11   1        7.09        1.53     11.43 o
 -13  11   1      449.66      489.04     36.79 o
 -12  11   1       32.65       17.23     10.18 o
 -11  11   1      755.95      878.70     34.00 o
 -10  11   1      387.74      477.70     25.09 o
  -9  11   1      294.33      367.37     21.25 o
  -8  11   1      181.36      199.07     14.62 o
  -7  11   1       15.54       25.37      8.78 o
  -6  11   1       12.89       35.89      6.95 o
  -5  11   1      909.26      968.12     42.88 o
  -4  11   1       56.98       58.09      5.78 o
  -3  11   1     1356.22     1420.55     49.04 o
  -2  11   1        3.75        2.00      2.98 o
  -1  11   1     1199.05     1219.47     27.33 o
   0  11   1        0.49       -1.55      3.10 o
   1  11   1      680.78      694.60     21.17 o
   2  11   1     1583.13     1603.82     36.50 o
   3  11   1      117.88      110.86      8.66 o
   4  11   1      221.86      245.63     14.97 o
   5  11   1      285.24      323.24     13.73 o
   6  11   1     1074.80     1143.40     35.06 o
   7  11   1     1056.92     1124.17     35.22 o
   8  11   1      172.43      194.37     12.54 o
   9  11   1      723.60      756.72     26.38 o
  10  11   1      307.06      364.73     17.26 o
  11  11   1        7.06        0.93      7.77 o
  12  11   1       23.55       19.07     10.26 o
  13  11   1       13.93       -4.50     12.06 o
  14  11   1       15.58       -0.51     14.66 o
 -13  12   1      123.87      131.58     16.07 o
 -12  12   1      117.56      136.78     17.30 o
 -11  12   1       30.31       34.75     11.93 o
 -10  12   1       15.23       29.35     10.98 o
  -9  12   1        0.85       16.85      9.67 o
  -8  12   1       35.76       48.77     10.15 o
  -7  12   1      360.42      431.83     21.82 o
  -6  12   1      658.92      705.74     29.90 o
  -5  12   1       68.35       70.59      7.52 o
  -4  12   1      124.55      101.04      7.52 o
  -3  12   1       52.91       49.48      5.78 o
  -2  12   1       51.78       54.08      6.58 o
  -1  12   1        6.48        0.35      5.38 o
   0  12   1      121.47      120.01      8.70 o
   1  12   1      442.06      443.53     15.32 o
   2  12   1        6.04       -1.34      4.64 o
   3  12   1        5.25       -2.53      5.07 o
   4  12   1      161.46      142.86     10.36 o
   5  12   1        1.13        2.39      6.97 o
   6  12   1       81.16      106.92     10.11 o
   7  12   1        0.32        5.16      7.59 o
   8  12   1      277.12      244.18     16.11 o
   9  12   1       25.67       13.37      9.00 o
  10  12   1        7.12        5.99      9.59 o
  11  12   1       18.58       21.69     10.01 o
  12  12   1       13.98       -6.18     12.35 o
  13  12   1        0.95       -6.14     13.04 o
 -12  13   1       27.28        8.76     18.08 o
 -11  13   1        1.68        0.70     17.20 o
 -10  13   1      120.92      146.92     26.57 o
  -9  13   1        6.00        4.03     15.44 o
  -8  13   1        0.14       -5.65     11.31 o
  -7  13   1       32.12       25.64     12.08 o
  -6  13   1        1.81       -1.49     10.85 o
  -5  13   1       24.93       16.34      9.46 o
  -4  13   1        0.37       -3.12      6.35 o
  -3  13   1       93.55       67.20      7.85 o
  -2  13   1        1.31        1.61      5.43 o
  -1  13   1        3.61       -2.71      5.41 o
   0  13   1        4.80       -1.43      5.04 o
   1  13   1        0.76       -2.43      4.85 o
   2  13   1        0.00       -2.42      4.84 o
   3  13   1        4.77       -2.88      5.75 o
   4  13   1       28.88       16.85      6.47 o
   5  13   1       95.71      108.52     13.93 o
   6  13   1        0.09       -3.47      6.94 o
   7  13   1      178.55      168.15     14.11 o
   8  13   1       16.17       16.50     13.83 o
   9  13   1        2.24       -4.19      8.37 o
  10  13   1       95.89       99.05     12.27 o
  11  13   1       25.25       25.84     10.99 o
 -10  14   1       50.66       21.01     17.53 o
  -9  14   1       49.78       44.24     25.62 o
  -8  14   1        3.49       -4.32     14.82 o
  -7  14   1        0.12       -7.59     17.08 o
  -6  14   1       11.35       -0.81     11.34 o
  -5  14   1       27.11       35.30     12.38 o
  -4  14   1       15.25        0.42     11.08 o
  -3  14   1        0.75       -3.56      7.12 o
  -2  14   1      572.93      521.35     64.79 o
  -1  14   1      125.08      100.10     21.91 o
   0  14   1      185.10      179.96     20.27 o
   1  14   1      120.45       89.49     13.23 o
   2  14   1      223.67      280.24     18.69 o
   3  14   1      177.98      129.88     18.09 o
   4  14   1      117.47      127.12     10.67 o
   5  14   1       14.87        3.28     11.23 o
   6  14   1      176.61      154.25     13.85 o
   7  14   1        0.20        3.02      9.12 o
   8  14   1       63.92       65.53     11.86 o
   9  14   1       22.79       28.99     11.48 o
  -8  15   1       38.23       52.79     17.20 o
  -7  15   1       72.88       26.88     17.52 o
  -6  15   1        2.17       -5.67     11.34 o
  -5  15   1        9.04        9.27     11.57 o
  -4  15   1        0.25       10.41     11.24 o
  -3  15   1       26.02       30.54     11.43 o
  -2  15   1        5.99       -6.70     13.40 o
  -1  15   1        3.99       -4.94      9.87 o
   0  15   1        7.62        1.33     11.32 o
   1  15   1      150.52      107.75     16.88 o
   2  15   1      138.28       98.24     13.07 o
   3  15   1       17.38       14.26     10.27 o
   4  15   1        0.33        5.94     10.26 o
   5  15   1       32.79       29.60     11.42 o
   6  15   1        0.57        0.90     11.58 o
   7  15   1        0.20       -6.27     12.55 o
  -4  16   1       15.50        3.42     11.34 o
  -3  16   1        0.35       -6.22     12.44 o
  -2  16   1        0.09       -7.83     15.66 o
  -1  16   1        5.92        5.61     16.13 o
   0  16   1        0.03       -6.02     12.04 o
   1  16   1        0.00       -5.63     11.26 o
   2  16   1       79.60       45.08     12.96 o
   3  16   1        0.09       -8.54     17.08 o
 -19   0   2       37.84       44.12     17.60 o
 -18   0   2       52.78       41.33     18.22 o
 -17   0   2       48.38       37.58     16.01 o
 -16   0   2      165.74      170.34     19.10 o
 -15   0   2      190.04      227.65     22.98 o
 -14   0   2     1249.95     1303.68     61.45 o
 -13   0   2      151.11      197.36     19.55 o
 -12   0   2     1134.48     1133.11     52.60 o
 -11   0   2      703.33      593.86     31.69 o
 -10   0   2      218.72      197.85     15.98 o
  -9   0   2       80.80      150.90     13.67 o
  -8   0   2        3.97       -2.25      4.50 o
  -7   0   2       70.75      106.70      6.53 o
  -6   0   2        5.21       -1.66      3.32 o
  -5   0   2    10488.95     9551.50    246.19 o
  -4   0   2   101293.26    89433.88   2324.22 o
  -3   0   2    51025.12    47262.52   1139.03 o
  -2   0   2      361.88      315.70      8.22 o
  -1   0   2    11569.78    11627.35    285.59 o
   0   0   2      544.09      484.71     12.10 o
   1   0   2     8019.38     8558.79    194.73 o
   2   0   2     3144.35     2997.94     69.52 o
   3   0   2      922.30     1071.93     25.40 o
   4   0   2     3170.72     2637.77     63.09 o
   5   0   2     3247.21     3003.16     74.80 o
   6   0   2     3066.59     2738.49     66.14 o
   7   0   2     4516.14     4705.26    141.83 o
   8   0   2     8124.57     7832.61    250.11 o
   9   0   2       90.98      207.11     32.49 o
  10   0   2      769.64      678.21     38.62 o
  11   0   2       97.12      219.26     18.68 o
  12   0   2      245.98      272.51     38.96 o
  13   0   2      521.39      556.38     34.15 o
  14   0   2     1285.08     1286.17     67.63 o
  15   0   2       19.54       39.10     14.76 o
  16   0   2     1060.83      952.32     51.54 o
  17   0   2      180.69      199.49     24.09 o
  18   0   2      340.83      307.82     40.12 o
 -19   1   2       71.46       95.30     14.43 o
 -18   1   2      106.06      100.97     13.87 o
 -17   1   2       33.47       41.40     12.12 o
 -16   1   2        7.05        3.44     10.38 o
 -15   1   2      158.86      148.07     13.16 o
 -14   1   2      250.30      279.74     15.86 o
 -13   1   2        5.49       16.32      8.58 o
 -12   1   2      311.02      315.40     16.85 o
 -11   1   2       87.68      107.65      9.31 o
 -10   1   2      101.42      125.55      8.82 o
  -9   1   2       49.19       55.18      6.01 o
  -8   1   2      355.05      364.71     11.27 o
  -7   1   2        0.08       -1.38      2.75 o
  -6   1   2        2.75        5.47      2.46 o
  -5   1   2     7433.28     7233.50    127.86 o
  -4   1   2     1120.71     1111.07     20.64 o
  -3   1   2      437.93      464.86      8.46 o
  -2   1   2     2699.28     2428.74     39.58 o
  -1   1   2       62.10       98.27      2.84 o
   0   1   2     8084.47     7649.85    126.72 o
   1   1   2       39.40       16.74      1.52 o
   2   1   2       37.54       36.03      2.02 o
   3   1   2        5.04        1.98      1.67 o
   4   1   2       10.05        6.26      1.80 o
   5   1   2      526.92      503.94      9.68 o
   6   1   2      136.80      223.11      5.90 o
   7   1   2       94.03      106.69      4.98 o
   8   1   2     1061.18     1013.24     26.48 o
   9   1   2      275.71      332.09     13.20 o
  10   1   2       18.43        8.02      5.50 o
  11   1   2       22.02       21.95      6.96 o
  12   1   2      341.67      359.64     17.94 o
  13   1   2      139.02      158.14     17.40 o
  14   1   2      267.21      256.63     16.54 o
  15   1   2      564.46      571.43     25.90 o
  16   1   2      320.47      313.99     31.90 o
  17   1   2      151.87      164.69     15.81 o
  18   1   2        0.02       -5.61     11.22 o
 -19   2   2        0.00        1.12     12.22 o
 -18   2   2      124.99      152.78     24.19 o
 -17   2   2        0.04        2.16     10.82 o
 -16   2   2      304.22      350.44     24.25 o
 -15   2   2       80.40       80.74     11.85 o
 -14   2   2      106.69      122.05     11.92 o
 -13   2   2      102.48      116.24     11.09 o
 -12   2   2      386.54      414.95     17.84 o
 -11   2   2        2.85       -2.96      5.93 o
 -10   2   2       32.76       17.95      6.20 o
  -9   2   2      107.17      127.07      7.83 o
  -8   2   2       50.47       24.42      4.16 o
  -7   2   2        7.70       -1.35      2.69 o
  -6   2   2     1687.30     1657.28     32.65 o
  -5   2   2       63.93       43.83      3.39 o
  -4   2   2     1983.22     2072.77     36.11 o
  -3   2   2     1411.63     1515.63     25.78 o
  -2   2   2      289.45      348.54      6.52 o
  -1   2   2      474.40      546.44     10.30 o
   0   2   2     2848.92     2842.89     49.88 o
   1   2   2     4108.45     3918.51     65.86 o
   2   2   2     1157.35     1131.77     19.54 o
   3   2   2     6318.56     6426.24    106.31 o
   4   2   2       56.09       50.33      2.46 o
   5   2   2      794.74      852.23     15.59 o
   6   2   2     1913.14     1980.94     35.41 o
   7   2   2      304.55      327.85     10.08 o
   8   2   2      250.93      270.90     10.16 o
   9   2   2      269.72      295.41     11.42 o
  10   2   2      158.77      199.75     10.92 o
  11   2   2       85.89      111.02      9.63 o
  12   2   2       32.26       24.79      9.96 o
  13   2   2      263.31      281.23     23.48 o
  14   2   2      340.94      356.31     19.23 o
  15   2   2       34.34       39.96     11.03 o
  16   2   2       29.69       31.28     10.88 o
  17   2   2      137.74      130.40     14.83 o
  18   2   2      302.53      246.57     19.07 o
 -19   3   2       28.40       40.65     13.76 o
 -18   3   2      328.27      334.59     19.87 o
 -17   3   2       10.01       13.90     11.45 o
 -16   3   2      115.54      112.63     13.03 o
 -15   3   2      403.02      474.70     23.01 o
 -14   3   2       25.19       36.83     10.08 o
 -13   3   2     1146.72     1151.84     36.24 o
 -12   3   2      597.45      609.88     22.11 o
 -11   3   2      915.08      932.46     29.28 o
 -10   3   2      480.04      449.42     15.64 o
  -9   3   2       14.09       -2.08      4.73 o
  -8   3   2      615.00      552.32     15.09 o
  -7   3   2      500.02      550.03     14.50 o
  -6   3   2      609.37      685.59     13.84 o
  -5   3   2      659.77      562.06     11.41 o
  -4   3   2      202.74      147.30      4.39 o
  -3   3   2     5784.83     5625.43     96.25 o
  -2   3   2    13243.98    12414.07    224.65 o
  -1   3   2      321.21      391.84     11.01 o
   0   3   2    10877.31    10247.51    187.49 o
   1   3   2     3050.27     3009.94     58.44 o
   2   3   2      769.42      804.69     14.63 o
   3   3   2     1084.20      932.02     16.28 o
   4   3   2      136.28      177.99      4.87 o
   5   3   2     5082.51     5208.44     88.32 o
   6   3   2     1443.47     1320.92     28.30 o
   7   3   2     2822.81     2965.24     67.30 o
   8   3   2     3317.64     3220.83     86.31 o
   9   3   2        8.05       -2.24      4.49 o
  10   3   2        4.68        3.59      5.33 o
  11   3   2      111.78      134.72     10.51 o
  12   3   2      889.67      877.63     31.00 o
  13   3   2       64.73       45.57     13.58 o
  14   3   2      175.13      167.79     14.02 o
  15   3   2      235.62      230.10     16.41 o
  16   3   2       30.23       27.65     11.56 o
  17   3   2      216.95      220.80     19.43 o
  18   3   2       75.85       71.76     20.72 o
 -19   4   2       63.25       75.86     14.32 o
 -18   4   2      223.60      237.83     19.68 o
 -17   4   2       54.45       46.05     12.18 o
 -16   4   2      103.59      135.91     13.71 o
 -15   4   2      255.20      297.88     18.22 o
 -14   4   2      146.20      167.87     13.31 o
 -13   4   2      283.33      300.11     24.75 o
 -12   4   2       68.43       90.65      9.62 o
 -11   4   2       32.00       25.33      7.50 o
 -10   4   2       69.55       78.09      7.15 o
  -9   4   2      217.21      197.32      9.45 o
  -8   4   2       78.03       38.66      4.58 o
  -7   4   2      152.34      189.88      7.15 o
  -6   4   2      735.61      666.83     13.59 o
  -5   4   2     1030.24     1005.42     18.32 o
  -4   4   2     1249.11     1288.62     22.05 o
  -3   4   2     1961.79     2024.78     37.48 o
  -2   4   2       49.88       76.74      2.77 o
  -1   4   2     5463.75     4792.97    102.64 o
   0   4   2     2784.83     2708.09     64.76 o
   1   4   2      311.57      264.89      5.68 o
   2   4   2     1527.81     1727.31     31.48 o
   3   4   2      265.81      316.37      6.93 o
   4   4   2     2342.99     2876.89     51.00 o
   5   4   2        8.58       35.09      3.71 o
   6   4   2       94.95       52.37      3.96 o
   7   4   2     1639.74     1526.59     34.82 o
   8   4   2     1773.16     1779.03     43.49 o
   9   4   2      769.68      716.55     20.37 o
  10   4   2      982.66     1087.29     29.01 o
  11   4   2       50.36       40.50      7.50 o
  12   4   2       13.01        0.30      7.35 o
  13   4   2      327.75      280.35     20.93 o
  14   4   2        0.12       -4.35      8.70 o
  15   4   2        2.72        0.28      9.86 o
  16   4   2        7.75       -5.10     10.20 o
  17   4   2       21.93       23.77     16.06 o
  18   4   2       36.93       59.71     14.45 o
 -19   5   2       31.90       13.44     13.23 o
 -18   5   2      153.50      145.67     18.68 o
 -17   5   2        8.21        7.46     11.44 o
 -16   5   2       50.23       35.03     11.20 o
 -15   5   2       17.50       -4.81      9.63 o
 -14   5   2       76.86       59.16     10.87 o
 -13   5   2       69.73       67.20     10.02 o
 -12   5   2     1117.55     1148.53     35.42 o
 -11   5   2     1129.18     1095.70     33.71 o
 -10   5   2      115.78       88.40      7.15 o
  -9   5   2       79.79       37.75      5.64 o
  -8   5   2      211.97      275.53     10.00 o
  -7   5   2      256.70      332.16      9.77 o
  -6   5   2     1149.73     1174.56     25.07 o
  -5   5   2      363.06      287.58      7.24 o
  -4   5   2      284.35      276.15      6.24 o
  -3   5   2      906.45      891.67     17.77 o
  -2   5   2       74.54       63.56      2.34 o
  -1   5   2     3204.74     3405.39     81.68 o
   0   5   2        9.04        5.23      3.09 o
   1   5   2      114.88       79.16      3.15 o
   2   5   2     1847.75     1934.18     33.89 o
   3   5   2     6089.99     6516.15    117.37 o
   4   5   2        2.96       17.38      2.37 o
   5   5   2      545.29      581.21     13.07 o
   6   5   2      311.61      308.07      9.14 o
   7   5   2       38.94       66.73      4.97 o
   8   5   2       27.64       27.91      4.86 o
   9   5   2      169.90      149.86      8.17 o
  10   5   2      272.87      281.91     12.37 o
  11   5   2        0.40       -0.35      6.67 o
  12   5   2      285.40      322.09     17.79 o
  13   5   2      124.60      130.75     13.01 o
  14   5   2        7.99        3.13      9.52 o
  15   5   2       14.57       25.89     10.60 o
  16   5   2       45.86       54.81     12.46 o
  17   5   2        1.74        9.11     12.10 o
 -18   6   2       14.76        3.93     11.56 o
 -17   6   2      375.02      367.95     25.44 o
 -16   6   2       32.49       26.41     10.97 o
 -15   6   2        5.13       -4.79      9.57 o
 -14   6   2       18.79       13.95      8.85 o
 -13   6   2       31.83       26.99      8.52 o
 -12   6   2      103.02      102.18      9.60 o
 -11   6   2      199.42      214.63     11.49 o
 -10   6   2      613.06      641.57     18.94 o
  -9   6   2      531.82      525.76     15.99 o
  -8   6   2      815.26      742.54     19.34 o
  -7   6   2     1498.86     1467.80     32.37 o
  -6   6   2      379.75      417.57     11.13 o
  -5   6   2       16.52       47.91      3.23 o
  -4   6   2      347.90      301.57      6.99 o
  -3   6   2     1999.10     1772.15     34.99 o
  -2   6   2      262.16      284.05      7.05 o
  -1   6   2      693.31      544.00     15.27 o
   0   6   2      118.95      101.96      6.01 o
   1   6   2     1396.90     1202.21     32.77 o
   2   6   2     2336.02     2504.14     46.34 o
   3   6   2        4.47       -0.84      1.68 o
   4   6   2      397.23      348.46      8.60 o
   5   6   2      113.04      141.54      5.24 o
   6   6   2      230.55      292.68      8.83 o
   7   6   2      557.78      597.41     15.81 o
   8   6   2      112.79      100.48      7.72 o
   9   6   2       14.24       19.59      5.21 o
  10   6   2       43.02       36.24      6.03 o
  11   6   2      711.24      784.13     23.93 o
  12   6   2      202.88      170.23     15.42 o
  13   6   2      394.40      404.95     19.61 o
  14   6   2        0.00       -4.52      9.04 o
  15   6   2      183.90      174.78     18.01 o
  16   6   2       16.66        6.03     11.47 o
  17   6   2       16.20        7.61     12.77 o
 -18   7   2        6.41       15.60     17.50 o
 -17   7   2      241.29      224.38     16.80 o
 -16   7   2        2.00        4.20      9.43 o
 -15   7   2       52.69       27.05      9.56 o
 -14   7   2       12.03       12.38      9.13 o
 -13   7   2       14.10        8.63      8.46 o
 -12   7   2        4.73       -4.26      8.51 o
 -11   7   2       25.04       22.64      6.74 o
 -10   7   2       84.20       99.92      7.68 o
  -9   7   2      377.83      406.54     13.66 o
  -8   7   2      110.25      137.98      7.36 o
  -7   7   2      111.18      131.62      6.01 o
  -6   7   2        5.38        3.25      3.43 o
  -5   7   2      525.16      574.55     13.62 o
  -4   7   2       24.72       28.18      2.84 o
  -3   7   2       11.56       13.47      2.50 o
  -2   7   2     3527.98     3532.46     68.51 o
  -1   7   2      310.88      296.39     11.21 o
   0   7   2     2648.14     2625.34     65.28 o
   1   7   2       56.44       55.99      6.77 o
   2   7   2       12.09        2.68      1.39 o
   3   7   2     1266.96     1297.31     24.70 o
   4   7   2     4647.93     4878.24     86.85 o
   5   7   2     1078.43     1146.49     23.47 o
   6   7   2     1815.50     1802.22     36.11 o
   7   7   2      980.83     1028.19     23.69 o
   8   7   2      731.49      748.18     19.69 o
   9   7   2      111.67      121.30      7.83 o
  10   7   2      121.25      101.53      7.71 o
  11   7   2      123.35      104.39      9.08 o
  12   7   2      245.93      261.04     13.52 o
  13   7   2      145.59      155.05     11.43 o
  14   7   2       83.86       62.34     11.24 o
  15   7   2       31.70       13.58     10.38 o
  16   7   2        2.93        5.62     11.25 o
 -17   8   2       66.90       41.25     14.61 o
 -16   8   2        1.19        2.42     12.04 o
 -15   8   2      220.48      180.67     14.47 o
 -14   8   2      271.67      302.93     15.60 o
 -13   8   2      189.48      209.26     13.68 o
 -12   8   2      618.69      560.01     20.27 o
 -11   8   2      473.85      550.26     19.43 o
 -10   8   2      603.80      575.44     17.95 o
  -9   8   2       38.74       43.09      6.16 o
  -8   8   2      341.42      330.26     11.39 o
  -7   8   2       13.50       14.38      4.08 o
  -6   8   2      816.43      758.00     18.23 o
  -5   8   2      193.38      186.65      7.25 o
  -4   8   2     1346.24     1488.11     32.53 o
  -3   8   2      619.92      772.25     17.84 o
  -2   8   2      173.38      188.11      6.38 o
  -1   8   2      106.88      121.17      6.78 o
   0   8   2     2111.94     2247.13     56.34 o
   1   8   2      646.78      696.74     23.65 o
   2   8   2      847.32      906.51     24.77 o
   3   8   2      488.75      492.05     10.44 o
   4   8   2       27.51       22.52      2.39 o
   5   8   2       81.75       82.85      5.40 o
   6   8   2      867.70      934.75     19.62 o
   7   8   2     1568.35     1692.16     37.07 o
   8   8   2        1.16       -0.78      4.55 o
   9   8   2      219.18      262.42     11.85 o
  10   8   2       73.04       74.44      8.07 o
  11   8   2       59.30       70.67      8.91 o
  12   8   2       38.34       33.88      8.26 o
  13   8   2        4.71       -3.80      7.60 o
  14   8   2       44.29        7.12     11.18 o
  15   8   2       12.02       -4.32     10.33 o
  16   8   2       25.05       26.81     14.61 o
 -16   9   2        1.80        3.16     12.98 o
 -15   9   2       15.06       24.26     12.58 o
 -14   9   2        2.45       -1.42     11.81 o
 -13   9   2        1.58       -4.39      8.78 o
 -12   9   2      134.33      172.82     12.63 o
 -11   9   2      568.96      575.36     21.75 o
 -10   9   2      382.92      463.51     17.33 o
  -9   9   2       30.56        9.10      6.32 o
  -8   9   2      164.27      185.13     11.45 o
  -7   9   2       30.49       28.62      4.92 o
  -6   9   2      597.15      648.87     17.67 o
  -5   9   2        4.42        2.47      3.18 o
  -4   9   2        7.93       12.06      3.13 o
  -3   9   2      201.26      196.77      7.76 o
  -2   9   2       25.91       28.21      4.16 o
  -1   9   2       10.16        5.51      3.60 o
   0   9   2       80.18       67.05      5.63 o
   1   9   2       13.71       12.58      4.00 o
   2   9   2      680.55      591.74     17.98 o
   3   9   2       20.95       24.38      2.47 o
   4   9   2      852.30      816.46     17.16 o
   5   9   2       38.77       33.71      3.43 o
   6   9   2     2078.09     2123.27     41.13 o
   7   9   2        0.85       -1.67      3.34 o
   8   9   2        8.16        8.62      5.68 o
   9   9   2       15.56        7.72      6.59 o
  10   9   2      475.86      444.49     17.42 o
  11   9   2      152.36      180.81     11.52 o
  12   9   2      638.49      655.74     23.65 o
  13   9   2      120.72      105.82     11.26 o
  14   9   2       29.59       23.39     10.19 o
  15   9   2       30.31       23.99     11.35 o
 -15  10   2       21.33       20.09     12.72 o
 -14  10   2        5.91        9.06     11.74 o
 -13  10   2        6.34       -1.44     10.72 o
 -12  10   2       17.02        3.99     10.56 o
 -11  10   2       97.62      125.99     11.12 o
 -10  10   2      116.30      135.76     11.74 o
  -9  10   2      755.37      826.58     58.42 o
  -8  10   2        9.24       -3.50      7.00 o
  -7  10   2      166.86      216.54     12.30 o
  -6  10   2        2.25        0.07      4.17 o
  -5  10   2       48.95       50.88      6.54 o
  -4  10   2        1.00       -1.47      2.95 o
  -3  10   2       50.04       52.41      4.43 o
  -2  10   2        5.24        8.23      3.55 o
  -1  10   2      275.12      204.62     13.90 o
   0  10   2       22.22       21.92      5.52 o
   1  10   2       59.98       29.37      4.73 o
   2  10   2     1989.71     2110.83     52.97 o
   3  10   2      541.82      489.81     18.57 o
   4  10   2      127.14       78.81      5.35 o
   5  10   2      614.25      602.94     14.61 o
   6  10   2      109.36      120.23      8.15 o
   7  10   2      450.43      462.25     16.53 o
   8  10   2      464.11      467.55     16.95 o
   9  10   2      333.06      386.37     15.63 o
  10  10   2       32.43       21.40      7.17 o
  11  10   2        0.70       -3.26      6.72 o
  12  10   2       55.12       50.12      8.89 o
  13  10   2       32.55       58.09     10.13 o
  14  10   2       23.71       12.82     11.26 o
 -14  11   2        0.44       14.37     12.10 o
 -13  11   2       94.41      109.02     13.95 o
 -12  11   2       36.01       57.34     13.55 o
 -11  11   2       51.01       48.34     12.20 o
 -10  11   2      215.04      166.55     15.81 o
  -9  11   2       49.11       42.78     10.78 o
  -8  11   2        0.57       -3.73      8.59 o
  -7  11   2        1.08        5.37      6.72 o
  -6  11   2       52.38       32.37      6.80 o
  -5  11   2       48.38       38.67      6.80 o
  -4  11   2       24.87       13.33      4.57 o
  -3  11   2      167.10      162.21      7.52 o
  -2  11   2      366.40      262.92     17.05 o
  -1  11   2        0.00       -2.52      5.04 o
   0  11   2       27.14        7.86      5.16 o
   1  11   2        9.42       -1.45      4.49 o
   2  11   2        1.40       -1.20      4.83 o
   3  11   2      871.91      867.27     24.61 o
   4  11   2      772.36      901.73     25.88 o
   5  11   2      109.43      145.82      8.96 o
   6  11   2      245.17      230.79     11.82 o
   7  11   2       75.48       89.57      8.19 o
   8  11   2       68.90       87.91      8.67 o
   9  11   2       24.14       35.58      9.72 o
  10  11   2       29.75       28.63     13.56 o
  11  11   2       33.77       35.75     11.23 o
  12  11   2       38.82       33.32     11.56 o
  13  11   2       19.87       19.91     11.82 o
 -13  12   2        6.05        5.60     16.33 o
 -12  12   2        5.54       -4.67     15.33 o
 -11  12   2        0.74       -7.12     14.24 o
 -10  12   2       27.26       17.73     15.03 o
  -9  12   2       19.42       29.31     24.63 o
  -8  12   2        0.05        1.56     12.68 o
  -7  12   2      110.65      138.69     16.59 o
  -6  12   2       48.67       60.37     12.83 o
  -5  12   2       83.61       74.05     11.35 o
  -4  12   2      322.71      288.09     67.23 o
  -3  12   2      312.69      321.62     41.09 o
  -2  12   2      295.46      236.52     37.63 o
  -1  12   2      194.54      162.82     29.21 o
   0  12   2       24.17        9.37     11.37 o
   1  12   2       44.15       23.37     12.77 o
   2  12   2      158.86      123.61     11.79 o
   3  12   2       16.28       22.20      4.54 o
   4  12   2      110.69      128.39     10.88 o
   5  12   2      821.92      916.37     35.64 o
   6  12   2       20.12       20.28      7.86 o
   7  12   2      361.60      409.78     23.37 o
   8  12   2        0.63       -4.02      8.04 o
   9  12   2        0.09       -4.16      8.32 o
  10  12   2       23.35        5.05      9.42 o
  11  12   2       15.62       23.12     10.52 o
  12  12   2        0.43        4.74     10.96 o
 -12  13   2        7.71        9.44     16.74 o
 -11  13   2        8.19       -5.03     17.16 o
 -10  13   2       15.90       55.69     17.07 o
  -9  13   2      395.83      381.54     55.90 o
  -8  13   2       59.48       94.11     20.62 o
  -7  13   2      198.86      179.75     34.99 o
  -6  13   2      562.73      695.64     51.23 o
  -5  13   2        5.79       12.37      9.88 o
  -4  13   2       37.62       50.04     10.69 o
  -3  13   2        5.61        1.67      8.90 o
  -2  13   2       27.71       18.74      8.60 o
  -1  13   2       44.43       38.55      9.86 o
   0  13   2       37.93       26.20      8.44 o
   1  13   2       65.12       46.16      7.87 o
   2  13   2      217.99      188.67     14.24 o
   3  13   2       18.95       10.27      7.58 o
   4  13   2       22.85        3.66      8.36 o
   5  13   2       11.77       11.95      6.90 o
   6  13   2        0.01       -6.57     13.15 o
   7  13   2       17.13        0.85      8.04 o
   8  13   2        0.77       -2.06      8.38 o
   9  13   2       44.49       27.31      9.86 o
  10  13   2        4.85        0.54     11.02 o
 -10  14   2       11.06        4.11     17.78 o
  -9  14   2       23.25       19.64     17.10 o
  -8  14   2        3.90        5.14     32.26 o
  -7  14   2        4.24        6.86     14.35 o
  -6  14   2        3.65       -2.61     11.57 o
  -5  14   2        5.26        2.50     11.71 o
  -4  14   2        6.65        3.16     11.37 o
  -3  14   2      102.91       74.96     14.11 o
  -2  14   2        0.95       -4.22      8.43 o
  -1  14   2        0.15       -3.80      7.59 o
   0  14   2       79.49       92.40     16.03 o
   1  14   2       10.78        0.96      7.45 o
   2  14   2      231.74      188.31     23.10 o
   3  14   2        0.75       -0.95      7.64 o
   4  14   2       56.15       37.83      9.66 o
   5  14   2       63.38       61.39     10.48 o
   6  14   2        3.22       -4.84      9.67 o
   7  14   2        0.36        0.88     10.89 o
   8  14   2        1.04       -6.10     13.52 o
   9  14   2        0.13       -3.47     14.77 o
  -7  15   2       59.93       54.64     14.73 o
  -6  15   2        6.85        9.62     12.79 o
  -5  15   2       39.57       36.38     13.19 o
  -4  15   2       81.52       54.57     31.32 o
  -3  15   2        8.13       20.15     14.51 o
  -2  15   2       51.64       36.90     27.05 o
  -1  15   2        1.75        8.02     13.18 o
   0  15   2       25.33       48.15     24.67 o
   1  15   2        0.87       22.05     15.00 o
   2  15   2       23.08       -6.27     12.55 o
   3  15   2       26.66       29.18     21.83 o
   4  15   2       23.23       27.82     14.14 o
   5  15   2      135.10      128.13     28.94 o
   6  15   2       24.66        4.51     20.40 o
  -3  16   2        5.56       -9.02     18.03 o
  -2  16   2        7.23       -7.26     14.51 o
  -1  16   2        0.15       -4.17     14.37 o
   0  16   2        5.28        8.06     18.98 o
   1  16   2        1.58       13.85     14.89 o
   2  16   2       35.85       38.63     15.00 o
 -19   1   3        0.50        6.34     12.37 o
 -18   1   3        0.11       -3.95     10.76 o
 -17   1   3        8.51        2.15     10.64 o
 -16   1   3       19.17       19.37     10.04 o
 -15   1   3     1208.17     1175.59     36.22 o
 -14   1   3      461.33      533.08     21.08 o
 -13   1   3      276.75      309.15     17.33 o
 -12   1   3     1057.60     1040.68     30.82 o
 -11   1   3      282.51      292.04     15.85 o
 -10   1   3      596.42      592.42     18.96 o
  -9   1   3      537.84      531.02     15.93 o
  -8   1   3     4615.15     4594.38    106.32 o
  -7   1   3      552.80      590.01     13.52 o
  -6   1   3      223.36      224.14      6.09 o
  -5   1   3     1228.82     1296.03     22.14 o
  -4   1   3     4460.14     4879.75     76.52 o
  -3   1   3     8155.48     8000.57    124.69 o
  -2   1   3     6714.28     6223.26    104.61 o
  -1   1   3     1101.87      977.23     17.68 o
   0   1   3     2085.11     1968.41     32.75 o
   1   1   3     4544.05     4587.61     74.17 o
   2   1   3      395.32      382.14      7.58 o
   3   1   3        0.84        0.20      1.78 o
   4   1   3      739.28      626.85     12.15 o
   5   1   3     1901.89     1947.35     34.90 o
   6   1   3     1093.69     1035.02     21.61 o
   7   1   3       43.17       62.13      6.48 o
   8   1   3     3524.15     3510.66     80.49 o
   9   1   3      272.40      231.15     10.77 o
  10   1   3      817.08      793.18     25.19 o
  11   1   3      124.31      116.39      9.56 o
  12   1   3       10.71       13.33      8.16 o
  13   1   3       17.45       18.12      9.06 o
  14   1   3      170.75      216.42     15.76 o
  15   1   3       67.25       54.57     13.23 o
  16   1   3      147.72      129.95     14.77 o
  17   1   3       81.25       93.97     15.84 o
  18   1   3       57.21       67.50     13.98 o
 -19   2   3       78.14      120.79     16.97 o
 -18   2   3       53.44       54.17     12.40 o
 -17   2   3       35.39       39.90     11.40 o
 -16   2   3      467.18      500.42     21.80 o
 -15   2   3        3.80       25.90     10.02 o
 -14   2   3        1.65       -4.34      8.68 o
 -13   2   3      162.79      158.84     11.75 o
 -12   2   3       90.44      100.57      9.38 o
 -11   2   3      137.44      143.77      9.89 o
 -10   2   3      427.53      403.39     15.24 o
  -9   2   3       68.44       56.85      5.77 o
  -8   2   3      422.96      476.83     13.62 o
  -7   2   3     3648.85     3558.68     68.58 o
  -6   2   3      856.27      938.36     17.70 o
  -5   2   3     3528.45     3563.40     61.55 o
  -4   2   3      848.81      810.31     13.88 o
  -3   2   3     2339.38     2186.42     36.15 o
  -2   2   3      366.00      248.49      5.61 o
  -1   2   3     3605.47     3246.35     54.77 o
   0   2   3     2587.33     2737.43     45.30 o
   1   2   3      935.94      786.14     13.63 o
   2   2   3     3079.71     3518.33     57.33 o
   3   2   3     2982.35     2765.70     47.10 o
   4   2   3    10392.80    11680.56    195.27 o
   5   2   3       43.43        1.85      2.32 o
   6   2   3        4.57        7.59      3.31 o
   7   2   3      472.38      415.36     12.25 o
   8   2   3        0.66        0.42      3.90 o
   9   2   3      604.49      550.20     21.45 o
  10   2   3      107.12      108.76      8.70 o
  11   2   3      179.87      153.93     10.74 o
  12   2   3     1192.87     1268.03     38.23 o
  13   2   3     1006.41      960.75     33.49 o
  14   2   3       40.16       19.78      9.69 o
  15   2   3        3.17       10.90     10.24 o
  16   2   3       75.27       70.76     12.47 o
  17   2   3        5.24       -5.26     10.51 o
  18   2   3       27.07        1.12     11.89 o
 -19   3   3       11.21       22.33     12.28 o
 -18   3   3        6.99        8.59     11.34 o
 -17   3   3      273.98      276.12     18.34 o
 -16   3   3       14.35       45.86     10.73 o
 -15   3   3      947.14      977.04     31.40 o
 -14   3   3       36.16       30.86     10.27 o
 -13   3   3        3.31       -4.28      8.56 o
 -12   3   3      103.27       83.46      9.74 o
 -11   3   3       16.56       19.56      7.43 o
 -10   3   3       90.04       83.62      6.86 o
  -9   3   3      282.62      334.05     11.57 o
  -8   3   3      603.36      584.43     15.86 o
  -7   3   3      717.41      741.70     17.12 o
  -6   3   3     1339.37     1257.10     24.86 o
  -5   3   3      191.22      247.40      6.28 o
  -4   3   3        2.27       25.29      5.23 o
  -3   3   3      937.46      832.41     14.87 o
  -2   3   3      710.32      738.05     14.58 o
  -1   3   3     1155.85     1060.94     19.42 o
   0   3   3     5354.18     5380.45     97.91 o
   1   3   3     1043.56      979.78     17.74 o
   2   3   3      430.01      512.66      9.79 o
   3   3   3     3403.57     3634.83     61.14 o
   4   3   3     6050.24     6338.64    106.21 o
   5   3   3      544.57      641.90     12.93 o
   6   3   3      638.00      768.74     17.43 o
   7   3   3      564.00      692.23     19.04 o
   8   3   3       26.29       46.96      5.45 o
   9   3   3      105.01      134.33      8.00 o
  10   3   3      107.16       91.62      8.66 o
  11   3   3      911.65      921.76     29.22 o
  12   3   3      336.49      350.52     16.66 o
  13   3   3       86.24       80.24      9.70 o
  14   3   3       47.35       47.35     10.65 o
  15   3   3       29.44       42.05     10.57 o
  16   3   3       38.69       21.81     11.26 o
  17   3   3      128.80      124.34     14.97 o
 -19   4   3       42.54        8.53     12.22 o
 -18   4   3       22.54       20.30     11.82 o
 -17   4   3      153.98      147.29     14.57 o
 -16   4   3      138.11      146.83     14.28 o
 -15   4   3       13.95        4.35     11.41 o
 -14   4   3      230.06      227.64     18.09 o
 -13   4   3      595.20      619.87     23.43 o
 -12   4   3      305.19      346.33     15.38 o
 -11   4   3      103.91       84.73      8.46 o
 -10   4   3       66.57       77.45      7.25 o
  -9   4   3        0.61       -2.34      4.68 o
  -8   4   3        2.83        0.81      4.03 o
  -7   4   3      456.78      389.18     10.60 o
  -6   4   3       13.61       19.90      3.20 o
  -5   4   3      669.60      560.41     11.33 o
  -4   4   3       32.65       29.01      2.43 o
  -3   4   3      830.70      689.67     13.04 o
  -2   4   3      107.43      103.21      3.68 o
  -1   4   3      345.58      261.68      5.83 o
   0   4   3     2499.22     2444.20     41.70 o
   1   4   3      375.61      338.13      7.25 o
   2   4   3       33.05       25.34      2.73 o
   3   4   3     1625.14     1662.03     28.73 o
   4   4   3       72.52      103.17      4.05 o
   5   4   3     4131.28     4408.33     83.52 o
   6   4   3      523.59      595.94     14.21 o
   7   4   3      686.73      642.70     17.09 o
   8   4   3      536.54      536.83     16.01 o
   9   4   3     1073.52     1117.57     29.50 o
  10   4   3       89.04       78.90      7.52 o
  11   4   3       90.44      114.31      9.89 o
  12   4   3      394.86      442.81     18.60 o
  13   4   3      854.89      874.63     37.65 o
  14   4   3      368.97      365.83     24.68 o
  15   4   3        0.01       -4.71      9.41 o
  16   4   3       23.52       19.45     11.12 o
  17   4   3        4.12        8.74     12.87 o
 -18   5   3       35.32       32.83     11.54 o
 -17   5   3      103.53      116.75     12.91 o
 -16   5   3        2.53       -2.16      9.71 o
 -15   5   3        1.88       -4.55      9.11 o
 -14   5   3      236.78      255.08     14.17 o
 -13   5   3      242.92      276.69     14.50 o
 -12   5   3      398.77      456.09     17.99 o
 -11   5   3      189.94      222.09     11.06 o
 -10   5   3      154.00      178.09      9.30 o
  -9   5   3       76.85       64.26      6.29 o
  -8   5   3      103.52       93.07      5.85 o
  -7   5   3       50.37       53.31      4.62 o
  -6   5   3     1441.07     1432.41     29.19 o
  -5   5   3     1426.14     1437.24     27.87 o
  -4   5   3        3.51       -0.09      2.16 o
  -3   5   3       74.45       79.38      3.24 o
  -2   5   3     2470.13     2211.57     42.34 o
  -1   5   3       59.21       37.49      2.79 o
   0   5   3       68.58      117.68      6.64 o
   1   5   3      418.90      373.71      8.28 o
   2   5   3     2028.99     1859.65     35.60 o
   3   5   3     3904.65     3997.36     84.01 o
   4   5   3     4226.25     4317.83     78.58 o
   5   5   3     1013.05     1093.63     23.61 o
   6   5   3      400.84      365.44     10.09 o
   7   5   3      442.92      477.42     13.98 o
   8   5   3      802.61      772.65     21.34 o
   9   5   3      143.88      147.86      8.48 o
  10   5   3      968.76      968.67     26.72 o
  11   5   3       22.07       22.30      7.42 o
  12   5   3       15.26       17.90      7.83 o
  13   5   3      540.01      478.46     20.20 o
  14   5   3       38.00       35.41      9.16 o
  15   5   3      131.56      123.06     22.55 o
  16   5   3        0.99       -2.07     11.48 o
  17   5   3       20.70       25.03     13.40 o
 -18   6   3       31.32       42.51     13.07 o
 -17   6   3      169.49      177.95     14.47 o
 -16   6   3       54.99       57.97     11.31 o
 -15   6   3        1.09       -4.35      8.71 o
 -14   6   3        8.95        4.19      9.06 o
 -13   6   3      335.30      370.08     19.77 o
 -12   6   3      130.61      145.75     10.92 o
 -11   6   3      261.07      311.14     13.06 o
 -10   6   3      632.59      686.66     20.19 o
  -9   6   3       40.99       74.07      6.63 o
  -8   6   3        1.06       -2.07      4.15 o
  -7   6   3        6.75        1.20      3.72 o
  -6   6   3     1498.31     1532.95     35.25 o
  -5   6   3     3244.31     3311.18     61.63 o
  -4   6   3      139.85      165.49      5.50 o
  -3   6   3      432.53      435.03      9.59 o
  -2   6   3     1061.11     1087.15     27.98 o
  -1   6   3      305.28      265.20     12.40 o
   0   6   3      250.47      249.80     15.18 o
   1   6   3      265.73      256.45      9.77 o
   2   6   3        4.69       12.69      6.48 o
   3   6   3       97.52       59.43      3.04 o
   4   6   3      198.23      218.06      6.29 o
   5   6   3       22.15       28.83      3.19 o
   6   6   3     1042.33     1064.25     23.52 o
   7   6   3      251.85      297.75     10.10 o
   8   6   3        0.50        5.12      4.62 o
   9   6   3       27.74       22.34      5.51 o
  10   6   3      405.12      376.80     14.58 o
  11   6   3      141.52      126.93     10.23 o
  12   6   3       91.19       73.63      9.72 o
  13   6   3        9.28       -4.06      8.12 o
  14   6   3        5.12        8.36      8.94 o
  15   6   3        0.29       -5.17     10.34 o
  16   6   3        3.32       -5.85     11.70 o
 -17   7   3      299.98      271.43     20.59 o
 -16   7   3        2.30       -5.27     10.54 o
 -15   7   3       88.05       86.04     11.55 o
 -14   7   3       12.94       -4.19      8.38 o
 -13   7   3        4.42        5.90      9.46 o
 -12   7   3       32.62       30.23      8.45 o
 -11   7   3      156.48      192.79     10.63 o
 -10   7   3       21.91       24.86      6.40 o
  -9   7   3        1.20       -2.61      5.22 o
  -8   7   3      147.26      141.75      7.24 o
  -7   7   3      355.00      472.45     13.93 o
  -6   7   3       16.82        9.97      6.17 o
  -5   7   3        6.16        4.42      2.35 o
  -4   7   3      994.79     1164.67     23.47 o
  -3   7   3      875.46      953.10     20.56 o
  -2   7   3      547.47      562.69     18.65 o
  -1   7   3       13.18        3.20      4.91 o
   0   7   3        0.83       -2.25      4.51 o
   1   7   3      102.00       69.15      6.71 o
   2   7   3      291.86      297.89      9.18 o
   3   7   3       90.50       84.05      3.35 o
   4   7   3      323.12      377.80      8.72 o
   5   7   3      250.69      258.75      9.10 o
   6   7   3     1580.71     1744.18     39.25 o
   7   7   3      251.37      262.50      9.52 o
   8   7   3        0.03       -2.48      4.96 o
   9   7   3       76.60       85.46     11.12 o
  10   7   3      326.20      352.22     15.50 o
  11   7   3       47.96       47.38      8.38 o
  12   7   3        0.25       -0.38      7.62 o
  13   7   3       12.64       24.41      9.28 o
  14   7   3       31.07        4.63      9.01 o
  15   7   3       15.29       23.85     11.89 o
  16   7   3        6.60       -3.10     12.00 o
 -17   8   3      218.77      214.66     33.86 o
 -16   8   3       11.37        0.36     11.02 o
 -15   8   3       62.81       65.10     11.73 o
 -14   8   3      144.39      126.26     12.80 o
 -13   8   3      267.14      299.06     16.83 o
 -12   8   3      113.15      124.03     10.79 o
 -11   8   3      549.51      605.14     20.71 o
 -10   8   3       50.73       38.23      7.73 o
  -9   8   3       85.70       77.75      7.53 o
  -8   8   3       74.94       60.82      5.93 o
  -7   8   3       47.23       37.16      4.58 o
  -6   8   3        0.36       -1.67      3.33 o
  -5   8   3      172.82      181.73      6.75 o
  -4   8   3        1.32       -1.18      2.36 o
  -3   8   3     1910.39     1966.09     48.58 o
  -2   8   3      345.55      378.20     18.16 o
  -1   8   3     1387.41     1428.52     47.55 o
   0   8   3       39.69       -0.40      5.49 o
   1   8   3      167.84      162.90      9.63 o
   2   8   3        0.23       -2.01      4.01 o
   3   8   3        0.15        1.85      2.44 o
   4   8   3     1543.68     1697.35     30.58 o
   5   8   3      174.33      201.74      6.96 o
   6   8   3     2177.08     2212.21     45.58 o
   7   8   3      185.31      197.62      8.06 o
   8   8   3      336.47      359.49     13.75 o
   9   8   3      507.02      536.74     18.17 o
  10   8   3      729.62      704.31     23.58 o
  11   8   3      425.63      368.73     16.97 o
  12   8   3      346.95      287.28     14.89 o
  13   8   3       26.49       29.56      8.87 o
  14   8   3        2.79       -4.31      8.63 o
  15   8   3       50.98       44.64     12.05 o
 -16   9   3       38.70       31.00     13.94 o
 -15   9   3      267.11      262.99     19.68 o
 -14   9   3      126.98      103.33     12.27 o
 -13   9   3      264.86      250.64     15.21 o
 -12   9   3       69.08       50.12     10.02 o
 -11   9   3       60.81       50.50      9.34 o
 -10   9   3       24.70       10.61      8.65 o
  -9   9   3       72.57       52.40      9.06 o
  -8   9   3       47.53       62.70      8.02 o
  -7   9   3       36.04       40.46      4.86 o
  -6   9   3      210.55      230.91      9.78 o
  -5   9   3      109.91      103.47      5.60 o
  -4   9   3        0.08       -1.11      2.22 o
  -3   9   3       10.02       -2.34      4.68 o
  -2   9   3      637.03      625.48     22.63 o
  -1   9   3        0.69       -2.62      5.24 o
   0   9   3       31.45       20.70      6.02 o
   1   9   3      311.59      219.16     14.70 o
   2   9   3       59.73       63.85     10.14 o
   3   9   3      607.68      551.25     19.78 o
   4   9   3        6.07       -1.16      2.31 o
   5   9   3      128.28       97.50      4.42 o
   6   9   3     1574.55     1487.03     33.05 o
   7   9   3      272.40      296.94     21.19 o
   8   9   3      142.59      130.53      8.90 o
   9   9   3       77.85       71.85      8.06 o
  10   9   3      114.76      116.20      9.99 o
  11   9   3       43.05       38.04      8.13 o
  12   9   3       58.80       44.23      8.80 o
  13   9   3        2.08       -3.98      7.97 o
  14   9   3        4.33       -2.79      8.90 o
 -15  10   3       48.13       54.83     13.87 o
 -14  10   3        9.95       21.33     11.97 o
 -13  10   3       78.98      105.32     13.94 o
 -12  10   3      299.34      291.66     17.39 o
 -11  10   3      212.65      250.24     15.54 o
 -10  10   3      393.11      399.97     18.92 o
  -9  10   3      283.42      282.95     15.40 o
  -8  10   3        2.74       -3.54      7.07 o
  -7  10   3        3.59       -3.19      6.38 o
  -6  10   3        0.29       -2.18      4.37 o
  -5  10   3       19.91       10.91      4.94 o
  -4  10   3       58.81       58.58      6.72 o
  -3  10   3       16.13       -2.43      4.85 o
  -2  10   3      322.00      234.15     18.20 o
  -1  10   3     1550.93     1578.06     49.45 o
   0  10   3        1.10       -3.03      6.06 o
   1  10   3       15.59       10.35      7.56 o
   2  10   3     1824.55     1907.28     58.87 o
   3  10   3      448.77      427.36     16.03 o
   4  10   3       15.83       15.47      3.82 o
   5  10   3     1110.59     1052.57     28.23 o
   6  10   3      858.71      798.90     22.73 o
   7  10   3        0.01       -2.67      5.34 o
   8  10   3       13.90        2.36      6.06 o
   9  10   3        0.08       -3.06      6.13 o
  10  10   3      222.46      214.10     13.16 o
  11  10   3       49.95       33.26     11.87 o
  12  10   3        0.52       -4.48      8.96 o
  13  10   3       23.68       -4.83      9.65 o
 -14  11   3      234.63      221.86     36.41 o
 -13  11   3       53.31       47.17     22.88 o
 -12  11   3      214.83      251.58     23.28 o
 -11  11   3       34.80       38.55     12.50 o
 -10  11   3        6.92       35.83     11.26 o
  -9  11   3      229.21      215.83     14.87 o
  -8  11   3        4.96        6.14      7.66 o
  -7  11   3      230.20      200.93     13.44 o
  -6  11   3      319.91      394.08     21.65 o
  -5  11   3      109.37       81.29      8.18 o
  -4  11   3      433.09      487.68     27.90 o
  -3  11   3      170.04      113.46     11.10 o
  -2  11   3     1180.45      798.30     43.25 o
  -1  11   3       94.55       92.71     10.92 o
   0  11   3        9.56       -3.94      7.88 o
   1  11   3       19.99        5.87      9.35 o
   2  11   3        6.51        9.37      4.12 o
   3  11   3     1868.97     2025.37     66.07 o
   4  11   3      600.13      747.70     29.59 o
   5  11   3      856.17      934.27     30.47 o
   6  11   3        1.88        1.73      6.57 o
   7  11   3       12.03       15.31      7.63 o
   8  11   3      109.56       72.43      9.50 o
   9  11   3       56.40       57.39      9.58 o
  10  11   3       12.20        9.14      9.85 o
  11  11   3       15.66        5.42      9.79 o
  12  11   3        7.57       -5.08     10.16 o
 -13  12   3       61.46       63.30     19.26 o
 -12  12   3      114.05       84.85     18.98 o
 -11  12   3       80.04      108.90     18.66 o
 -10  12   3      583.45      762.06     53.00 o
  -9  12   3      296.12      315.51     27.62 o
  -8  12   3      209.86      265.90     22.25 o
  -7  12   3        4.48       -2.78     14.33 o
  -6  12   3       78.46       89.14     13.99 o
  -5  12   3       11.13        4.59      9.32 o
  -4  12   3       50.29       23.03      9.01 o
  -3  12   3       37.78       23.20      7.07 o
  -2  12   3       78.54       67.79      7.44 o
  -1  12   3       86.11       53.67     10.85 o
   0  12   3       27.20       -1.91     11.23 o
   1  12   3        1.36       -4.48      8.95 o
   2  12   3        0.49       -2.30      4.60 o
   3  12   3      138.86      145.96     13.08 o
   4  12   3      817.01      825.61     36.43 o
   5  12   3       57.89       64.83      9.74 o
   6  12   3       99.94       74.28      9.03 o
   7  12   3       95.25      107.40     11.05 o
   8  12   3       57.27       61.33     10.29 o
   9  12   3      176.00      194.03     16.29 o
  10  12   3        9.06       -0.52     11.11 o
  11  12   3        7.49       -4.99      9.97 o
 -11  13   3        4.94       18.06     15.66 o
 -10  13   3       59.89       93.64     17.85 o
  -9  13   3        0.01       18.49     14.66 o
  -8  13   3        1.77        7.14     13.22 o
  -7  13   3        2.28       -6.00     12.01 o
  -6  13   3        4.62        0.17     10.75 o
  -5  13   3       87.41       70.89     11.81 o
  -4  13   3       62.51       48.41     10.43 o
  -3  13   3       32.79       20.58      8.35 o
  -2  13   3        1.50       -5.40     10.81 o
  -1  13   3       12.35       -5.57     11.14 o
   0  13   3        0.59       -5.64     11.29 o
   1  13   3       92.73       48.73     12.74 o
   2  13   3        2.17       -4.59      9.18 o
   3  13   3      162.12      174.11     28.76 o
   4  13   3      109.24       99.70     12.64 o
   5  13   3        2.24       -4.65      9.30 o
   6  13   3        4.36       -7.12     14.25 o
   7  13   3       48.07       42.10     13.12 o
   8  13   3       65.49       54.13     13.31 o
   9  13   3       19.35       32.30     10.13 o
  10  13   3        2.40        1.26     11.64 o
  -9  14   3        0.84       20.36     14.63 o
  -8  14   3       57.00       54.28     14.85 o
  -7  14   3        5.34        4.37     11.31 o
  -6  14   3       32.85       17.70     10.90 o
  -5  14   3      103.64      104.45     27.72 o
  -4  14   3        0.02        4.53     12.39 o
  -3  14   3       16.25       13.98     12.66 o
  -2  14   3        5.75       -5.79     11.57 o
  -1  14   3       74.49       87.79     21.36 o
   0  14   3        5.50       -3.65     12.32 o
   1  14   3        0.80       -1.75      9.35 o
   2  14   3        8.70       19.66     10.00 o
   3  14   3      367.73      409.08     35.89 o
   4  14   3       47.08       73.83     11.87 o
   5  14   3      184.53      175.43     17.04 o
   6  14   3        0.18       -3.97     11.09 o
   7  14   3      116.25      109.62     20.26 o
   8  14   3      101.11       74.86     16.53 o
  -7  15   3       66.16       25.09     20.88 o
  -6  15   3        0.01       19.70     17.53 o
  -5  15   3       10.55       -4.17     15.95 o
  -4  15   3        0.63       -6.26     15.79 o
  -3  15   3        2.51        1.90     15.44 o
  -2  15   3       68.35       29.15     40.33 o
  -1  15   3      204.95      205.96     36.06 o
   0  15   3       29.95       35.11     16.13 o
   1  15   3      235.95      218.08     26.57 o
   2  15   3        7.30       15.99     16.36 o
   3  15   3        3.27       25.83     16.04 o
   4  15   3       37.71       60.52     16.89 o
   5  15   3        8.47       -9.49     18.98 o
 -19   0   4        5.47       -8.48     16.95 o
 -18   0   4       43.39       54.20     18.06 o
 -17   0   4       55.88       48.96     16.72 o
 -16   0   4      291.99      268.02     22.88 o
 -15   0   4     2062.16     2200.53     86.13 o
 -14   0   4      890.02      968.88     44.27 o
 -13   0   4      643.27      652.75     32.35 o
 -12   0   4       58.06       51.00     12.23 o
 -11   0   4       16.60       26.50     11.51 o
 -10   0   4      573.57      545.63     26.22 o
  -9   0   4     2471.63     2580.32     81.47 o
  -8   0   4    12319.97    11873.65    326.03 o
  -7   0   4    12925.63    12294.19    336.40 o
  -6   0   4      638.62      604.91     17.35 o
  -5   0   4     1708.41     1411.90     34.52 o
  -4   0   4     5049.37     4827.53    111.38 o
  -3   0   4       16.53       17.24      3.43 o
  -2   0   4     2128.89     1927.03     46.86 o
  -1   0   4        5.73       -1.45      2.90 o
   0   0   4     6305.98     6127.22    139.61 o
   1   0   4     1157.07     1443.80     34.25 o
   2   0   4     6079.02     6194.75    139.99 o
   3   0   4      110.94      195.01      7.46 o
   4   0   4        1.11        3.24      3.62 o
   5   0   4      402.79      299.22     11.85 o
   6   0   4     1922.80     1796.43     53.76 o
   7   0   4       67.40       97.70      9.64 o
   8   0   4      184.67      139.57     11.54 o
   9   0   4      677.44      740.92     37.12 o
  10   0   4      295.83      353.28     32.19 o
  11   0   4      411.37      395.10     22.49 o
  12   0   4        0.06       -4.51      9.02 o
  13   0   4      997.84     1003.75     50.49 o
  14   0   4       20.86       23.12     13.87 o
  15   0   4      314.67      319.63     30.68 o
  16   0   4       56.67       73.58     18.39 o
  17   0   4        1.77        4.86     16.77 o
 -19   1   4        2.45       10.60     12.25 o
 -18   1   4        9.29       -1.99     11.27 o
 -17   1   4       28.53       14.83     10.95 o
 -16   1   4       50.20       37.84     11.18 o
 -15   1   4        6.46       28.80     10.34 o
 -14   1   4        0.38       21.14      9.40 o
 -13   1   4        0.36       -0.05      8.61 o
 -12   1   4       62.23       80.39      9.02 o
 -11   1   4      386.76      363.84     14.98 o
 -10   1   4      819.62      843.96     23.55 o
  -9   1   4     1055.91     1009.95     25.13 o
  -8   1   4      736.82      819.75     19.70 o
  -7   1   4       86.07      119.45      5.80 o
  -6   1   4     1852.58     2036.13     38.45 o
  -5   1   4      587.99      525.24      9.95 o
  -4   1   4     1097.51     1049.49     19.10 o
  -3   1   4       10.04       15.18      2.32 o
  -2   1   4      227.53      281.21      6.19 o
  -1   1   4       59.58       65.89      3.10 o
   0   1   4      203.70      225.74      5.27 o
   1   1   4     2618.22     2638.52     43.19 o
   2   1   4      154.41      191.02      4.94 o
   3   1   4       47.71       70.55      3.28 o
   4   1   4       30.11       43.97      3.47 o
   5   1   4     1072.25     1055.34     23.08 o
   6   1   4       44.30       54.73      4.76 o
   7   1   4      380.96      365.04     11.58 o
   8   1   4      418.45      458.83     15.97 o
   9   1   4     1008.96      948.14     27.06 o
  10   1   4        1.27       -2.83      5.66 o
  11   1   4     2517.09     2396.98     63.96 o
  12   1   4     1813.87     1574.38     47.76 o
  13   1   4        0.13       -4.70      9.40 o
  14   1   4      335.88      336.70     19.48 o
  15   1   4        4.45       19.66     10.31 o
  16   1   4        0.80       -4.89     10.69 o
  17   1   4        0.25        2.26     12.00 o
 -19   2   4        7.91        9.72     11.84 o
 -18   2   4       72.85       72.36     13.13 o
 -17   2   4       22.36       14.63     10.96 o
 -16   2   4      178.82      187.85     14.17 o
 -15   2   4      107.48      140.83     12.47 o
 -14   2   4      755.23      766.61     26.15 o
 -13   2   4      193.73      219.50     15.02 o
 -12   2   4       52.78       32.05      7.77 o
 -11   2   4        0.58       -2.96      5.92 o
 -10   2   4      660.90      577.41     18.24 o
  -9   2   4      676.52      660.11     22.12 o
  -8   2   4        5.51       23.93      4.99 o
  -7   2   4     1918.51     2241.60     45.46 o
  -6   2   4        3.20        5.03      3.08 o
  -5   2   4      266.10      282.49      7.09 o
  -4   2   4     3206.31     3171.32     52.36 o
  -3   2   4      176.09      216.12      5.41 o
  -2   2   4     1083.43     1053.23     18.28 o
  -1   2   4       40.26       40.20      2.60 o
   0   2   4      169.13      160.04      4.43 o
   1   2   4       53.94       61.81      2.95 o
   2   2   4      137.14      138.62      4.20 o
   3   2   4       14.67       14.24      2.54 o
   4   2   4     1208.83     1314.28     26.65 o
   5   2   4      204.19      290.57      8.79 o
   6   2   4     1193.06     1232.82     29.05 o
   7   2   4      366.88      399.90     12.36 o
   8   2   4      200.57      209.87      9.01 o
   9   2   4      144.01      157.11      9.20 o
  10   2   4     1419.60     1471.79     44.65 o
  11   2   4        4.25        6.43      6.98 o
  12   2   4     1448.47     1447.53     43.19 o
  13   2   4       19.11       10.73      7.97 o
  14   2   4       29.46       14.80      9.45 o
  15   2   4       76.28       71.79     12.48 o
  16   2   4       16.15       12.21     11.02 o
  17   2   4        0.07       -5.67     11.33 o
 -19   3   4        1.45       -0.67     10.76 o
 -18   3   4        0.61       -4.72      9.45 o
 -17   3   4       34.90       40.99     10.66 o
 -16   3   4      515.04      525.03     20.94 o
 -15   3   4       74.74       73.49     10.56 o
 -14   3   4      207.16      242.46     13.54 o
 -13   3   4        3.91       -4.07      8.14 o
 -12   3   4       16.76        1.32      7.41 o
 -11   3   4      506.18      547.65     18.37 o
 -10   3   4      108.93       86.00      7.12 o
  -9   3   4       32.14       23.75      5.51 o
  -8   3   4      210.47      192.71      8.30 o
  -7   3   4      473.54      517.18     13.46 o
  -6   3   4      897.26      799.74     17.85 o
  -5   3   4      131.95      125.16      4.78 o
  -4   3   4      586.22      573.28     11.52 o
  -3   3   4      306.23      261.54      6.31 o
  -2   3   4      299.16      271.71      6.10 o
  -1   3   4      107.57      141.90      4.18 o
   0   3   4      503.71      497.16      9.64 o
   1   3   4       93.52       66.24      2.87 o
   2   3   4      365.22      342.86      7.35 o
   3   3   4      399.45      459.44     11.20 o
   4   3   4      335.12      304.37      8.65 o
   5   3   4     1522.08     1435.67     30.62 o
   6   3   4      370.74      315.08     11.49 o
   7   3   4        0.04        1.20      4.03 o
   8   3   4     1489.40     1471.18     37.26 o
   9   3   4      403.07      378.36     13.77 o
  10   3   4      578.13      579.63     26.39 o
  11   3   4       33.95       45.92      8.52 o
  12   3   4       56.82       34.78      8.58 o
  13   3   4        4.81       -4.63      9.25 o
  14   3   4      657.43      683.48     25.92 o
  15   3   4        2.71       -4.83      9.83 o
  16   3   4        8.60        9.30     10.53 o
  17   3   4       50.91       82.28     15.40 o
 -19   4   4        1.23       -5.78     11.56 o
 -18   4   4       75.02       66.98     12.35 o
 -17   4   4      138.07      133.37     13.09 o
 -16   4   4      164.33      161.92     13.67 o
 -15   4   4       48.74       28.71      9.88 o
 -14   4   4      195.09      206.97     12.98 o
 -13   4   4       33.61       18.41      8.73 o
 -12   4   4      326.81      329.59     14.47 o
 -11   4   4      362.56      411.93     15.70 o
 -10   4   4      816.17      826.91     22.17 o
  -9   4   4      145.46      203.10      9.52 o
  -8   4   4        0.02        4.66      4.62 o
  -7   4   4     1292.09     1480.20     32.46 o
  -6   4   4      254.41      239.67      7.91 o
  -5   4   4      696.64      616.72     14.17 o
  -4   4   4      310.18      254.13      6.73 o
  -3   4   4      279.44      293.68      7.41 o
  -2   4   4      792.64      856.70     17.90 o
  -1   4   4     1043.99     1031.40     19.53 o
   0   4   4     3778.31     3998.76     74.45 o
   1   4   4      434.63      473.07     10.44 o
   2   4   4     1120.61     1145.46     22.14 o
   3   4   4      524.25      620.21     13.75 o
   4   4   4      371.86      416.65     10.77 o
   5   4   4     1133.70     1124.10     25.46 o
   6   4   4      671.82      608.67     14.06 o
   7   4   4       82.97       60.17      6.80 o
   8   4   4       92.18       65.89      6.30 o
   9   4   4      539.77      523.70     16.94 o
  10   4   4      180.12      139.13     15.09 o
  11   4   4       70.25       49.87      8.65 o
  12   4   4        0.73       -3.64      7.28 o
  13   4   4        0.43       -2.51      8.04 o
  14   4   4        0.51       -2.96      8.60 o
  15   4   4      295.25      331.65     22.92 o
  16   4   4      322.39      306.64     27.25 o
 -18   5   4       29.46        3.94     11.51 o
 -17   5   4       90.62       69.26     11.55 o
 -16   5   4       75.69       62.47     10.96 o
 -15   5   4       80.64       69.80     10.55 o
 -14   5   4        0.00       -4.20      8.39 o
 -13   5   4      102.42       87.38      9.78 o
 -12   5   4      338.17      391.57     15.98 o
 -11   5   4      173.56      192.54     13.54 o
 -10   5   4        0.24        0.05      5.63 o
  -9   5   4       22.50       17.92      5.38 o
  -8   5   4       92.40       67.94      6.01 o
  -7   5   4       80.66       83.75      5.66 o
  -6   5   4      284.58      347.58     10.53 o
  -5   5   4      161.67      226.60      6.98 o
  -4   5   4      394.15      439.37     10.85 o
  -3   5   4      385.90      324.04      8.65 o
  -2   5   4       49.34      101.36      7.21 o
  -1   5   4      673.29      727.53     14.88 o
   0   5   4     4426.31     4866.27     94.22 o
   1   5   4      678.65      621.11     12.69 o
   2   5   4      350.08      318.35      8.02 o
   3   5   4       48.16       40.08      2.77 o
   4   5   4       77.21       67.78      4.35 o
   5   5   4       26.83       20.61      3.80 o
   6   5   4      183.90      213.43      7.64 o
   7   5   4     1191.18     1226.88     29.91 o
   8   5   4      113.00      123.56      7.92 o
   9   5   4       66.25       85.14      7.30 o
  10   5   4      189.96      171.23     11.30 o
  11   5   4      117.97      166.12     11.52 o
  12   5   4       41.35       40.28      8.74 o
  13   5   4        5.91        4.35      7.90 o
  14   5   4       69.45       80.14     14.63 o
  15   5   4       25.36       25.94     10.27 o
  16   5   4        6.85       25.32     12.23 o
 -18   6   4       85.06       82.93     13.47 o
 -17   6   4       24.45        4.22     10.99 o
 -16   6   4      202.95      221.35     15.75 o
 -15   6   4       41.45       19.45      9.60 o
 -14   6   4       43.45       38.77      9.62 o
 -13   6   4        0.01       -3.94      7.88 o
 -12   6   4       34.28       23.68      8.35 o
 -11   6   4      526.50      546.75     17.40 o
 -10   6   4     1109.40     1131.82     28.51 o
  -9   6   4      233.52      206.98      9.31 o
  -8   6   4       43.66       53.06      5.38 o
  -7   6   4      305.29      295.30     10.11 o
  -6   6   4      603.36      633.10     16.26 o
  -5   6   4      232.98      248.30      8.07 o
  -4   6   4      515.85      520.65     13.64 o
  -3   6   4      420.73      382.67      9.50 o
  -2   6   4        0.55        0.93      5.29 o
  -1   6   4     1145.58     1208.00     36.52 o
   0   6   4     3807.15     3654.26     97.34 o
   1   6   4      493.31      592.87     13.69 o
   2   6   4      438.04      355.01      9.30 o
   3   6   4      971.79     1077.69     24.76 o
   4   6   4      392.76      371.91     11.26 o
   5   6   4        0.43       -1.48      2.97 o
   6   6   4       60.73       72.72      4.96 o
   7   6   4      955.00     1038.39     26.19 o
   8   6   4       90.31      108.34      8.65 o
   9   6   4      372.02      401.45     16.46 o
  10   6   4        0.03       -3.14      6.28 o
  11   6   4        5.38       -3.48      6.95 o
  12   6   4      637.16      644.63     25.42 o
  13   6   4       17.66        2.92      9.27 o
  14   6   4        3.46       13.75      9.83 o
  15   6   4      227.64      231.57     16.46 o
  16   6   4       36.70       48.51     13.58 o
 -17   7   4        0.01       19.70     11.72 o
 -16   7   4        1.64       -5.17     10.35 o
 -15   7   4       77.93       73.32     11.61 o
 -14   7   4      449.75      501.42     21.40 o
 -13   7   4       37.91       42.37      9.20 o
 -12   7   4        2.05       -3.70      7.40 o
 -11   7   4      287.17      358.27     14.82 o
 -10   7   4        9.10        4.25      5.99 o
  -9   7   4       42.66       51.19      6.67 o
  -8   7   4        0.14       -2.24      4.48 o
  -7   7   4       90.15       95.87      5.80 o
  -6   7   4     2160.75     2364.19     52.98 o
  -5   7   4      235.44      238.95      7.98 o
  -4   7   4      809.45      944.39     22.11 o
  -3   7   4     1245.96     1215.36     30.13 o
  -2   7   4        3.53        3.27      4.14 o
  -1   7   4       54.38       32.92      5.79 o
   0   7   4        0.02        6.56      5.84 o
   1   7   4      534.08      499.98     21.36 o
   2   7   4        3.94        1.24      4.67 o
   3   7   4      191.69      204.28      6.65 o
   4   7   4      468.61      513.91     14.11 o
   5   7   4     2501.28     2429.59     55.70 o
   6   7   4      187.36      224.72      8.47 o
   7   7   4      528.33      589.82     16.03 o
   8   7   4      626.93      651.38     21.89 o
   9   7   4       24.78       14.13      7.02 o
  10   7   4      289.23      291.46     16.11 o
  11   7   4       25.84       25.88      8.71 o
  12   7   4      223.89      217.14     26.15 o
  13   7   4        4.65       -4.34      8.68 o
  14   7   4      476.58      502.91     23.06 o
  15   7   4       42.86       54.10     11.37 o
 -17   8   4      208.06      190.60     15.86 o
 -16   8   4       23.09        7.94     11.20 o
 -15   8   4       26.72       32.34     10.94 o
 -14   8   4      248.72      266.05     15.76 o
 -13   8   4        1.50       -2.22      9.05 o
 -12   8   4      219.68      266.03     14.60 o
 -11   8   4       80.79       87.51      9.83 o
 -10   8   4      126.56      143.30     10.30 o
  -9   8   4       15.45       -3.44      6.88 o
  -8   8   4      193.13      251.92      9.64 o
  -7   8   4      381.51      409.80     12.29 o
  -6   8   4       81.30       91.96      6.86 o
  -5   8   4      149.04      150.97      5.71 o
  -4   8   4        2.85        1.84      3.33 o
  -3   8   4       51.60       50.36      9.49 o
  -2   8   4       62.88       37.87      8.84 o
  -1   8   4       27.61       24.66      8.30 o
   0   8   4      138.14       99.69      9.96 o
   1   8   4      178.90      188.17     13.53 o
   2   8   4      223.09      234.75     16.31 o
   3   8   4      497.90      502.86     17.43 o
   4   8   4      200.37      181.08      6.52 o
   5   8   4      301.67      333.25     10.72 o
   6   8   4      725.45      707.61     17.77 o
   7   8   4        8.19       13.05      5.24 o
   8   8   4     1134.83     1110.36     34.81 o
   9   8   4       90.83       78.64      9.08 o
  10   8   4      435.75      364.74     17.37 o
  11   8   4        4.87       -3.89      7.77 o
  12   8   4        0.25        0.33     11.58 o
  13   8   4        0.26        3.98      9.04 o
  14   8   4       31.25       17.83      9.99 o
 -16   9   4      102.09      110.36     19.07 o
 -15   9   4        0.01       -4.98      9.97 o
 -14   9   4       49.54       44.37     10.65 o
 -13   9   4       29.89       18.79      9.64 o
 -12   9   4      165.88      159.12     12.82 o
 -11   9   4      182.59      188.83     13.10 o
 -10   9   4      167.69      169.88     12.01 o
  -9   9   4       67.46       68.65      8.81 o
  -8   9   4        4.53        4.07      6.67 o
  -7   9   4        5.76       -2.18      4.36 o
  -6   9   4       13.68       -2.21      4.43 o
  -5   9   4      123.43      126.08      6.04 o
  -4   9   4      127.52      125.26      7.26 o
  -3   9   4      669.36      757.52     29.47 o
  -2   9   4       71.39       88.13     10.63 o
  -1   9   4       27.90        6.72      8.40 o
   0   9   4       84.01       88.25     14.42 o
   1   9   4        0.94       -4.27      8.54 o
   2   9   4     1812.77     1806.80     83.69 o
   3   9   4      364.11      382.15     21.93 o
   4   9   4      212.13      224.24     11.37 o
   5   9   4     1313.11     1432.62     34.82 o
   6   9   4      492.48      436.43     14.96 o
   7   9   4       75.26       89.70      7.36 o
   8   9   4      646.14      654.75     21.82 o
   9   9   4      406.60      429.22     21.82 o
  10   9   4      141.81      124.86     10.03 o
  11   9   4      210.49      194.20     14.54 o
  12   9   4        8.03       12.74     10.05 o
  13   9   4       47.15       49.38     11.62 o
 -15  10   4       27.74        6.47     13.28 o
 -14  10   4        2.80       13.51     12.54 o
 -13  10   4      161.07      159.98     19.52 o
 -12  10   4       18.02       30.10      9.99 o
 -11  10   4        6.09        1.06      8.62 o
 -10  10   4      193.12      232.00     13.76 o
  -9  10   4       84.50       73.02      9.06 o
  -8  10   4       64.68       70.87      8.31 o
  -7  10   4        2.19       -2.80      5.61 o
  -6  10   4       20.14       18.11      7.94 o
  -5  10   4        0.03       -5.29     10.58 o
  -4  10   4        7.93       -3.19      6.39 o
  -3  10   4       85.92       55.76     10.36 o
  -2  10   4      926.06      941.17     36.75 o
  -1  10   4      588.21      513.79     71.00 o
   0  10   4      315.16      317.13     20.87 o
   1  10   4       18.36       41.65     15.23 o
   2  10   4      133.90      143.02     23.89 o
   3  10   4       37.41        7.64      6.11 o
   4  10   4       22.24       20.89     10.53 o
   5  10   4      504.06      577.61     22.80 o
   6  10   4      509.17      569.18     21.93 o
   7  10   4      334.07      334.64     17.02 o
   8  10   4       35.90       40.30      8.69 o
   9  10   4      409.21      389.07     27.80 o
  10  10   4        4.09       -0.68      8.49 o
  11  10   4        8.76        4.36      8.86 o
  12  10   4       38.70       41.00     11.27 o
  13  10   4        4.57       -4.89      9.79 o
 -14  11   4      237.03      193.25     32.29 o
 -13  11   4       17.08       21.25     17.71 o
 -12  11   4      123.79      124.79     20.35 o
 -11  11   4        5.61        8.12     14.78 o
 -10  11   4      116.72      143.49     19.44 o
  -9  11   4        0.93       20.44     10.60 o
  -8  11   4       46.05       40.19     10.93 o
  -7  11   4        6.36       -4.48      8.96 o
  -6  11   4      115.63      119.42     12.80 o
  -5  11   4        3.77       -3.56      7.13 o
  -4  11   4       45.48       22.61      6.98 o
  -3  11   4       42.11       20.83     10.18 o
  -2  11   4      241.63      248.71     17.93 o
  -1  11   4      671.82      590.27     63.69 o
   0  11   4      220.31      212.71     25.24 o
   1  11   4       80.98       75.52     13.31 o
   2  11   4      205.60      191.74     21.78 o
   3  11   4       92.24      114.66     11.76 o
   4  11   4       38.14       34.68      9.74 o
   5  11   4        0.42       -4.39      8.78 o
   6  11   4        3.31       -3.16      6.31 o
   7  11   4       43.13       26.25      8.22 o
   8  11   4       18.12       11.42      8.07 o
   9  11   4       64.85       47.25      9.55 o
  10  11   4       40.74       37.54      9.97 o
  11  11   4       65.03       52.43     12.13 o
 -12  12   4        5.15       18.17     16.51 o
 -11  12   4       59.42       73.71     18.30 o
 -10  12   4       79.40       86.86     20.70 o
  -9  12   4       33.42       43.03     15.35 o
  -8  12   4       15.63       19.42     12.98 o
  -7  12   4      367.26      434.34     28.35 o
  -6  12   4      341.74      395.09     19.20 o
  -5  12   4        0.01       -4.24      8.47 o
  -4  12   4        1.77       -4.59      9.18 o
  -3  12   4       16.26        0.92     10.63 o
  -2  12   4       19.77       18.60     13.51 o
  -1  12   4       12.78        3.92      9.61 o
   0  12   4       68.00       85.65     17.12 o
   1  12   4      120.06      119.94     16.98 o
   2  12   4      387.83      444.75     21.43 o
   3  12   4       39.35       54.82     15.54 o
   4  12   4      282.10      309.76     28.78 o
   5  12   4        3.12        5.46     10.55 o
   6  12   4      229.73      216.35     37.80 o
   7  12   4      282.40      274.18     37.11 o
   8  12   4       15.38       18.61      9.27 o
   9  12   4       55.95       46.70     10.57 o
  10  12   4        0.08        3.72     11.41 o
 -11  13   4        3.69       -1.79     15.89 o
 -10  13   4      435.86      455.29     53.95 o
  -9  13   4      138.51      163.97     20.21 o
  -8  13   4       97.50      145.63     18.55 o
  -7  13   4       23.36       38.25     12.50 o
  -6  13   4       23.98        6.27     10.54 o
  -5  13   4       12.62        1.74     15.69 o
  -4  13   4       15.26        8.34     13.55 o
  -3  13   4        3.70        5.26     13.51 o
  -2  13   4      128.31      135.00     30.36 o
  -1  13   4      181.84      227.83     23.94 o
   0  13   4      166.87      203.26     53.28 o
   1  13   4      325.98      479.82     36.88 o
   2  13   4        9.40       50.07     11.60 o
   3  13   4        7.23        6.96     10.54 o
   4  13   4        9.17       -5.16     10.32 o
   5  13   4       25.97       16.41     16.57 o
   6  13   4        6.71       11.32     12.14 o
   7  13   4       62.38       37.16     13.03 o
   8  13   4      189.61      181.85     20.47 o
  -9  14   4       37.52       54.83     21.43 o
  -8  14   4        0.97       -1.69     15.64 o
  -7  14   4        7.89       -6.98     13.97 o
  -6  14   4        1.94       -7.12     14.23 o
  -5  14   4        2.72       -6.79     13.58 o
  -4  14   4       28.70       31.21     14.91 o
  -3  14   4        2.09       12.35     14.59 o
  -2  14   4        0.46       -0.38     14.18 o
  -1  14   4       35.69       42.68     14.63 o
   0  14   4        2.94       24.66     14.67 o
   1  14   4       77.93       68.46     17.84 o
   2  14   4       58.72       39.22     14.34 o
   3  14   4       27.39       27.57     12.05 o
   4  14   4       18.86       15.06     13.93 o
   5  14   4       22.75       23.34     11.94 o
   6  14   4       32.91       51.19     14.24 o
  -5  15   4        2.44       -2.09     17.37 o
  -4  15   4      132.93      148.47     22.65 o
  -3  15   4        2.92       -3.98     14.44 o
  -2  15   4       23.49       14.69     32.10 o
  -1  15   4       46.60       14.46     26.89 o
   0  15   4        0.00       31.56     14.67 o
   1  15   4       25.42        9.12     13.98 o
   2  15   4       20.23       21.84     12.58 o
   3  15   4      136.05      128.93     18.54 o
 -19   1   5       12.27        8.04     11.19 o
 -18   1   5      140.28      130.58     13.15 o
 -17   1   5       81.13       73.43     11.24 o
 -16   1   5       13.92       -4.48      8.97 o
 -15   1   5       52.55       55.06     10.05 o
 -14   1   5      820.33      755.68     24.42 o
 -13   1   5      501.50      474.72     18.63 o
 -12   1   5        8.33       -1.34      6.97 o
 -11   1   5      769.59      759.38     21.38 o
 -10   1   5      186.28      215.84     12.33 o
  -9   1   5      951.86      987.08     25.09 o
  -8   1   5      434.91      475.97     13.61 o
  -7   1   5        0.58        5.94      4.16 o
  -6   1   5     3041.46     2818.67     62.52 o
  -5   1   5      869.16      809.26     18.47 o
  -4   1   5     2141.26     2275.38     46.33 o
  -3   1   5      125.44      182.21      6.20 o
  -2   1   5      444.53      457.04     11.01 o
  -1   1   5       17.53       11.36      3.10 o
   0   1   5      797.55      753.90     15.99 o
   1   1   5     1362.11     1483.37     29.28 o
   2   1   5       85.48      100.05      4.80 o
   3   1   5     2348.66     2490.68     50.41 o
   4   1   5       13.88        3.35      3.32 o
   5   1   5      334.23      302.28      9.57 o
   6   1   5      320.06      361.68     11.37 o
   7   1   5       33.65       25.10      5.55 o
   8   1   5       68.51       56.80      6.67 o
   9   1   5      122.56      112.69      8.98 o
  10   1   5      656.75      723.97     24.05 o
  11   1   5       45.39       49.28      8.02 o
  12   1   5      161.55      173.63     11.66 o
  13   1   5       17.15       21.22      8.27 o
  14   1   5      152.07      146.68     13.76 o
  15   1   5      153.78      122.74     14.78 o
  16   1   5       19.02       13.10     11.23 o
 -19   2   5       54.30       19.06     11.75 o
 -18   2   5        0.54       -5.01     10.02 o
 -17   2   5       76.09       61.63     11.25 o
 -16   2   5        7.16       -4.29      9.18 o
 -15   2   5       13.58       -4.35      8.70 o
 -14   2   5       21.55       14.32      8.92 o
 -13   2   5      217.08      251.77     13.33 o
 -12   2   5      340.94      397.32     15.83 o
 -11   2   5      587.68      580.91     17.95 o
 -10   2   5      252.34      241.56     14.97 o
  -9   2   5      787.39      904.72     22.11 o
  -8   2   5     3024.45     2952.93     67.55 o
  -7   2   5      413.97      370.54     11.19 o
  -6   2   5        4.17        2.90      3.88 o
  -5   2   5     2853.29     2562.01     54.95 o
  -4   2   5      640.37      637.19     15.07 o
  -3   2   5      959.81      939.28     19.56 o
  -2   2   5     1746.21     1620.68     30.92 o
  -1   2   5      216.06      170.56      5.56 o
   0   2   5      564.79      489.36     11.27 o
   1   2   5     4002.96     4365.37     83.89 o
   2   2   5       41.52       19.88      3.22 o
   3   2   5       43.06       82.61      4.77 o
   4   2   5       38.92       26.22      3.82 o
   5   2   5      129.94      151.29      6.97 o
   6   2   5     1235.13     1158.22     27.06 o
   7   2   5      150.10      158.33      7.97 o
   8   2   5       19.05       19.06      5.95 o
   9   2   5      469.64      504.30     19.68 o
  10   2   5     1095.29     1023.14     29.71 o
  11   2   5      147.83      188.53     11.55 o
  12   2   5      174.75      190.37     12.98 o
  13   2   5      108.91       83.35     10.46 o
  14   2   5        3.56        7.42      8.85 o
  15   2   5        0.62       -3.00     10.01 o
  16   2   5      245.64      245.93     29.37 o
 -18   3   5        1.22       -5.11     10.21 o
 -17   3   5        0.77       -4.72      9.45 o
 -16   3   5        7.85       -4.88      9.76 o
 -15   3   5       22.00       -3.17      8.84 o
 -14   3   5       55.38       43.57      9.57 o
 -13   3   5        8.97       -4.17      8.34 o
 -12   3   5      176.31      177.70     11.26 o
 -11   3   5        1.63       -3.54      7.07 o
 -10   3   5        8.92        6.19      5.46 o
  -9   3   5       84.29       65.94      6.13 o
  -8   3   5      534.82      624.83     16.36 o
  -7   3   5      396.36      410.49     12.54 o
  -6   3   5      117.00      151.48      6.63 o
  -5   3   5      135.01      143.64      6.20 o
  -4   3   5      596.63      660.07     16.16 o
  -3   3   5     1052.96     1004.78     21.54 o
  -2   3   5     1866.77     2086.42     39.43 o
  -1   3   5      687.98      709.96     15.48 o
   0   3   5      976.21      950.66     19.92 o
   1   3   5       18.57        9.75      2.84 o
   2   3   5        0.43       -1.38      2.77 o
   3   3   5     1271.69     1441.40     31.12 o
   4   3   5      113.05      154.57      6.32 o
   5   3   5      580.88      661.88     17.39 o
   6   3   5      268.89      247.11      9.14 o
   7   3   5       60.75       74.00      5.86 o
   8   3   5      488.62      479.72     15.04 o
   9   3   5      575.82      545.49     18.60 o
  10   3   5      872.03      860.55     28.33 o
  11   3   5      122.19      123.43     13.30 o
  12   3   5       99.10       97.54     10.48 o
  13   3   5      226.33      236.99     14.69 o
  14   3   5        9.70       17.20      8.99 o
  15   3   5       28.83       22.96     10.54 o
  16   3   5        6.03       12.39     12.41 o
 -18   4   5       64.06       65.24     12.24 o
 -17   4   5       12.22       -4.82      9.64 o
 -16   4   5        4.12       -4.65      9.30 o
 -15   4   5       29.56       14.86      9.34 o
 -14   4   5       77.41       54.40      9.90 o
 -13   4   5       38.63       23.56      8.65 o
 -12   4   5      642.79      662.54     21.71 o
 -11   4   5      487.47      471.76     17.32 o
 -10   4   5      171.30      164.49     11.98 o
  -9   4   5      119.71      115.69      7.22 o
  -8   4   5       11.98       21.69      5.15 o
  -7   4   5       37.49       38.27      4.83 o
  -6   4   5       71.89       67.83      4.88 o
  -5   4   5      696.50      711.86     17.99 o
  -4   4   5      371.28      337.99      9.80 o
  -3   4   5        3.63        1.33      2.65 o
  -2   4   5      144.13      143.52      5.06 o
  -1   4   5      715.36      668.93     14.21 o
   0   4   5        0.60       -1.03      2.07 o
   1   4   5      436.04      496.79     11.76 o
   2   4   5      492.17      551.24     13.25 o
   3   4   5      643.41      639.97     15.79 o
   4   4   5       95.35      116.02      5.51 o
   5   4   5      832.93      807.76     18.97 o
   6   4   5      392.17      397.78     12.37 o
   7   4   5      337.43      372.18     11.92 o
   8   4   5      103.58       91.98      6.90 o
   9   4   5      378.12      388.43     19.64 o
  10   4   5      896.58      873.44     28.23 o
  11   4   5       61.29       45.65      8.27 o
  12   4   5        0.25       -3.09      7.25 o
  13   4   5      168.03      146.42     12.93 o
  14   4   5        2.04        1.49      9.13 o
  15   4   5        1.16       -4.87      9.75 o
 -18   5   5        0.97       -5.79     11.58 o
 -17   5   5        0.04       -5.08     10.15 o
 -16   5   5       21.38        4.88     10.10 o
 -15   5   5      130.06      122.68     12.42 o
 -14   5   5        8.56       -4.26      8.53 o
 -13   5   5       69.81       67.30      9.71 o
 -12   5   5      555.12      547.53     19.31 o
 -11   5   5       12.76       24.37      6.90 o
 -10   5   5      358.51      400.25     14.08 o
  -9   5   5     1104.83     1174.24     28.91 o
  -8   5   5      364.46      392.51     12.83 o
  -7   5   5      580.62      559.85     15.47 o
  -6   5   5      397.13      370.10     10.75 o
  -5   5   5       66.21       60.64      4.73 o
  -4   5   5      196.43      180.64      6.61 o
  -3   5   5      459.93      416.58     10.41 o
  -2   5   5        1.22       -0.92      1.83 o
  -1   5   5     1201.34     1208.15     24.92 o
   0   5   5       56.44       66.20      4.19 o
   1   5   5      401.95      404.54      9.65 o
   2   5   5      127.37      141.41      6.08 o
   3   5   5      107.97       99.98      5.21 o
   4   5   5       12.05        8.93      3.32 o
   5   5   5     1094.24     1045.25     23.37 o
   6   5   5      383.24      382.64     13.73 o
   7   5   5      679.55      673.19     18.75 o
   8   5   5      645.55      631.18     19.86 o
   9   5   5      169.13      258.65     14.97 o
  10   5   5       38.24       20.42      7.32 o
  11   5   5     1119.73     1129.59     35.22 o
  12   5   5        3.43        7.10      8.63 o
  13   5   5      134.34      149.08     13.27 o
  14   5   5        7.71       -4.56      9.13 o
  15   5   5       17.57       11.87     10.43 o
 -17   6   5       87.16       59.04     12.71 o
 -16   6   5       10.26       -5.08     10.16 o
 -15   6   5       40.95       30.95     10.76 o
 -14   6   5       41.36       39.42     10.42 o
 -13   6   5       62.78       50.93      9.48 o
 -12   6   5        0.53       -3.90      7.79 o
 -11   6   5      187.75      208.86     14.40 o
 -10   6   5       57.42       70.73      7.81 o
  -9   6   5      802.34      861.77     24.24 o
  -8   6   5        0.57        7.59      5.09 o
  -7   6   5      319.85      327.40     10.15 o
  -6   6   5        1.97        4.74      3.84 o
  -5   6   5        1.33        2.46      3.65 o
  -4   6   5       12.31       33.31      4.72 o
  -3   6   5        0.14        1.56      2.32 o
  -2   6   5        6.80        0.03      2.50 o
  -1   6   5      584.73      634.64     15.08 o
   0   6   5       44.57       39.68      3.20 o
   1   6   5       16.73       23.72      2.74 o
   2   6   5      282.12      266.77      7.83 o
   3   6   5      296.63      284.57     11.37 o
   4   6   5      365.39      411.04     12.25 o
   5   6   5      377.69      336.45     12.59 o
   6   6   5       10.53       20.46      4.57 o
   7   6   5        2.84       -2.41      4.82 o
   8   6   5       83.90       79.15      8.26 o
   9   6   5       15.02       18.08      7.54 o
  10   6   5       54.99       55.39      9.57 o
  11   6   5       62.25       49.62      9.34 o
  12   6   5       14.96        5.62      8.44 o
  13   6   5       72.52       68.52     11.01 o
  14   6   5       12.87        5.95      9.73 o
  15   6   5       17.47       27.37     11.16 o
 -17   7   5        0.06       -2.80     11.46 o
 -16   7   5       13.36       -5.28     10.55 o
 -15   7   5       30.66       12.09     10.46 o
 -14   7   5        2.56       -4.84      9.69 o
 -13   7   5       13.09       -0.78      9.28 o
 -12   7   5      323.72      301.34     19.19 o
 -11   7   5       47.20       45.93      9.75 o
 -10   7   5        3.43       -3.49      6.98 o
  -9   7   5        2.18        3.11      7.00 o
  -8   7   5      450.79      483.67     14.69 o
  -7   7   5      509.39      602.55     16.38 o
  -6   7   5       64.70       49.67      5.23 o
  -5   7   5        7.95        2.65      2.75 o
  -4   7   5      106.61      137.91      6.08 o
  -3   7   5       47.94       41.65      2.94 o
  -2   7   5       25.18       21.29      4.79 o
  -1   7   5       45.41       31.64      3.32 o
   0   7   5      366.57      317.88     19.87 o
   1   7   5      114.67      107.85      8.14 o
   2   7   5       89.81       88.79      4.66 o
   3   7   5      256.37      323.63     13.65 o
   4   7   5       25.29       16.11      4.03 o
   5   7   5      123.87      148.73      6.76 o
   6   7   5        0.55        1.08      4.37 o
   7   7   5      947.43      968.49     29.50 o
   8   7   5      191.14      211.11     15.99 o
   9   7   5      223.54      227.06     15.24 o
  10   7   5       60.24       57.13      9.25 o
  11   7   5       62.34       98.20     11.04 o
  12   7   5        9.90        8.13      9.03 o
  13   7   5       12.57        4.05      9.63 o
  14   7   5        9.98       18.17     11.62 o
 -16   8   5        0.04       -5.05     10.10 o
 -15   8   5        2.97       -5.04     10.07 o
 -14   8   5      210.55      206.78     14.51 o
 -13   8   5      100.60      102.91     11.60 o
 -12   8   5        2.81       -4.35      8.70 o
 -11   8   5       34.23       34.62      9.63 o
 -10   8   5       53.01       41.63      8.72 o
  -9   8   5       16.74        1.44      7.79 o
  -8   8   5      218.81      251.85     11.80 o
  -7   8   5        0.20       -2.35      4.71 o
  -6   8   5      420.86      446.71     13.90 o
  -5   8   5      281.61      287.48     10.47 o
  -4   8   5       18.44       14.82      3.49 o
  -3   8   5        0.09       -2.75      5.51 o
  -2   8   5       62.87       48.34      6.48 o
  -1   8   5       12.25       -4.39      8.78 o
   0   8   5       87.99       97.63     12.32 o
   1   8   5      442.84      460.35     22.61 o
   2   8   5      229.84      269.18     29.29 o
   3   8   5      102.70      106.23      6.42 o
   4   8   5      320.06      351.00     14.84 o
   5   8   5       42.23       38.91      6.01 o
   6   8   5      399.68      435.55     24.79 o
   7   8   5      760.56      774.63     25.23 o
   8   8   5      169.05      121.75      9.99 o
   9   8   5       98.49      103.58     10.10 o
  10   8   5       87.17      118.43     11.18 o
  11   8   5       17.25       10.87      8.35 o
  12   8   5       77.41       87.65     15.83 o
  13   8   5        1.14        6.07     12.20 o
 -15   9   5       64.18       34.75     12.13 o
 -14   9   5        6.60        9.56     10.36 o
 -13   9   5       24.46       19.58     10.81 o
 -12   9   5        1.72       -4.45      8.89 o
 -11   9   5        4.57       -4.39      8.79 o
 -10   9   5      114.30      120.31     11.01 o
  -9   9   5      121.06      141.62     10.91 o
  -8   9   5      317.06      380.62     14.67 o
  -7   9   5       97.29      101.67      8.25 o
  -6   9   5       46.91       40.86      5.41 o
  -5   9   5       59.86       66.37      5.55 o
  -4   9   5       29.85       21.60      9.27 o
  -3   9   5      845.67      937.08     40.22 o
  -2   9   5       19.01        9.42      9.53 o
  -1   9   5      464.51      517.55     31.50 o
   0   9   5      224.48      219.82     18.19 o
   1   9   5      192.17      215.83     27.76 o
   2   9   5     1378.37     1451.74     57.98 o
   3   9   5      139.65      120.00     15.70 o
   4   9   5      138.18      123.14     11.50 o
   5   9   5       11.02       -2.08      6.58 o
   6   9   5      378.59      377.60     23.71 o
   7   9   5        6.58       -3.80      7.59 o
   8   9   5       37.63       51.74      9.59 o
   9   9   5        0.01       -4.40      8.81 o
  10   9   5        5.35       -4.40      8.79 o
  11   9   5       69.03       57.46     11.65 o
  12   9   5        0.16        2.98     11.35 o
 -14  10   5      105.38      151.95     23.44 o
 -13  10   5        0.06       -0.18     12.66 o
 -12  10   5        7.50       -2.64     12.24 o
 -11  10   5       60.02       27.49     12.64 o
 -10  10   5       19.29       33.23     12.10 o
  -9  10   5       44.24       45.91     11.82 o
  -8  10   5      311.40      345.73     17.16 o
  -7  10   5        0.00       -3.36      6.72 o
  -6  10   5        0.36       -2.77      5.54 o
  -5  10   5      258.53      222.26     19.70 o
  -4  10   5       60.02       45.82      7.33 o
  -3  10   5        5.63        4.56     12.73 o
  -2  10   5     1022.71     1018.87     73.14 o
  -1  10   5      381.90      459.52     25.95 o
   0  10   5      286.25      304.32     37.55 o
   1  10   5      783.12      831.03     63.42 o
   2  10   5      192.36      160.98     27.26 o
   3  10   5      102.77      118.66     13.86 o
   4  10   5      279.63      339.06     19.96 o
   5  10   5        0.30       -2.91      5.83 o
   6  10   5      120.17      124.17     10.12 o
   7  10   5        0.55       -0.44      7.10 o
   8  10   5       95.55       75.37     10.48 o
   9  10   5        7.41       11.03     11.21 o
  10  10   5        9.83       -3.69      9.30 o
  11  10   5        0.42       -4.97      9.93 o
 -13  11   5       10.72       23.72     20.58 o
 -12  11   5       24.45       -0.77     16.02 o
 -11  11   5       17.82        6.41     15.96 o
 -10  11   5        2.27        6.75     11.40 o
  -9  11   5       25.18       36.79      9.19 o
  -8  11   5       55.36       84.96      9.88 o
  -7  11   5       13.30       -3.85      7.71 o
  -6  11   5      138.99      109.30     12.13 o
  -5  11   5      424.82      432.13     27.44 o
  -4  11   5        3.85        2.68     10.10 o
  -3  11   5      168.79      195.77     25.18 o
  -2  11   5       76.59      107.79     14.75 o
  -1  11   5       29.93       11.69     10.18 o
   0  11   5      239.57      249.25     22.43 o
   1  11   5       13.88       28.81     18.80 o
   2  11   5      245.73      244.31     21.23 o
   3  11   5        0.14       -4.48      8.96 o
   4  11   5       32.19       28.47     10.30 o
   5  11   5        1.73       -6.01     12.02 o
   6  11   5       29.91       17.82     10.14 o
   7  11   5       17.50       26.35      8.26 o
   8  11   5      114.97       82.99     10.13 o
   9  11   5        9.55       -4.65      9.31 o
  10  11   5        5.76        2.52      9.19 o
 -12  12   5        3.68       14.30     17.08 o
 -11  12   5        7.77        3.86     16.23 o
 -10  12   5       11.30        8.96     15.46 o
  -9  12   5       22.61       27.29     10.36 o
  -8  12   5        4.61       -4.26      8.51 o
  -7  12   5       70.40       56.63     12.63 o
  -6  12   5       26.27       14.99     10.63 o
  -5  12   5       26.21       19.87     11.67 o
  -4  12   5        2.65       -5.05     10.10 o
  -3  12   5        4.05       -3.18     12.21 o
  -2  12   5       28.30       16.21     13.37 o
  -1  12   5       24.61       39.17     11.56 o
   0  12   5      105.82      123.66     25.67 o
   1  12   5      193.76      198.82     33.01 o
   2  12   5       23.24       42.30     12.46 o
   3  12   5        1.30        7.66      9.63 o
   4  12   5       87.03      119.09     13.38 o
   5  12   5      117.12      122.75     15.62 o
   6  12   5      124.79      159.60     23.28 o
   7  12   5       54.26       33.49     13.35 o
   8  12   5      179.50      180.41     19.76 o
   9  12   5      223.13      234.21     33.21 o
 -10  13   5       48.28       49.98     17.22 o
  -9  13   5       49.05       49.28     16.35 o
  -8  13   5       54.06       26.97     17.08 o
  -7  13   5        2.71        4.32     15.46 o
  -6  13   5        0.08       -6.95     13.91 o
  -5  13   5        3.35       -8.94     17.88 o
  -4  13   5       23.44       -4.49     15.16 o
  -3  13   5       29.86       25.20     14.83 o
  -2  13   5        9.32        8.09     14.72 o
  -1  13   5      523.89      675.35     46.71 o
   0  13   5       87.91      118.00     20.28 o
   1  13   5        6.90       30.35     15.24 o
   2  13   5        4.68        5.18     11.96 o
   3  13   5       18.85       11.15     11.57 o
   4  13   5       13.51       24.77     12.42 o
   5  13   5       36.42       41.84     12.71 o
   6  13   5        9.01       33.82     12.73 o
   7  13   5       16.52       -7.56     16.21 o
  -7  14   5        9.57        9.02     16.03 o
  -6  14   5        8.24        9.96     15.62 o
  -5  14   5        0.12       -7.32     14.63 o
  -4  14   5       20.84       18.58     16.00 o
  -3  14   5       18.84        0.34     17.53 o
  -2  14   5        0.07       -4.27     15.08 o
  -1  14   5       35.11       47.96     16.52 o
   0  14   5        0.21       -7.07     14.14 o
   1  14   5       64.59       49.24     21.27 o
   2  14   5        1.06       11.13     11.99 o
   3  14   5       62.91       79.44     14.65 o
   4  14   5       26.34       27.76     15.45 o
 -18   0   6       12.80       -6.71     13.42 o
 -17   0   6       40.81       28.48     14.20 o
 -16   0   6        5.80       -6.13     12.26 o
 -15   0   6        1.61       -5.90     11.79 o
 -14   0   6        2.31       -5.80     11.59 o
 -13   0   6       33.69       41.24     12.40 o
 -12   0   6     1044.50      887.60     35.48 o
 -11   0   6     1562.22     1480.62     51.89 o
 -10   0   6     1674.64     1720.31     74.51 o
  -9   0   6       18.50       48.37      9.69 o
  -8   0   6     3251.91     3129.39    101.85 o
  -7   0   6      708.79      684.51     30.19 o
  -6   0   6      161.75      134.86     18.42 o
  -5   0   6      265.14      291.74     14.56 o
  -4   0   6       10.24       14.88      6.03 o
  -3   0   6      157.53      173.94     15.49 o
  -2   0   6       18.68       -2.53      5.06 o
  -1   0   6      342.45      344.70     16.16 o
   0   0   6      894.74     1158.01     36.94 o
   1   0   6       81.49       81.58      7.13 o
   2   0   6        2.32       -2.50      4.99 o
   3   0   6       12.77        9.98      5.33 o
   4   0   6      308.78      403.59     16.11 o
   5   0   6      113.72      108.12     10.01 o
   6   0   6        0.14       -3.51     11.28 o
   7   0   6      650.78      692.82     30.51 o
   8   0   6        0.06       -4.25      8.50 o
   9   0   6      662.36      573.81     28.08 o
  10   0   6      179.39      166.38     17.17 o
  11   0   6      324.66      326.72     21.11 o
  12   0   6      137.77      172.05     16.49 o
  13   0   6      718.91      732.88     35.40 o
  14   0   6     1057.01     1227.92     61.15 o
  15   0   6       49.63       66.48     18.32 o
 -18   1   6        2.27       -4.98      9.95 o
 -17   1   6       25.64       -4.41      9.52 o
 -16   1   6        2.86       -2.28      8.58 o
 -15   1   6       13.50       -1.92      8.75 o
 -14   1   6       22.52       -3.98      7.97 o
 -13   1   6      405.93      448.15     16.86 o
 -12   1   6     1008.35      953.13     28.37 o
 -11   1   6       34.61       29.58      7.18 o
 -10   1   6      802.03      796.56     22.05 o
  -9   1   6      492.13      489.66     15.57 o
  -8   1   6      227.07      265.52     12.18 o
  -7   1   6       74.50      107.08      7.55 o
  -6   1   6      422.42      448.02     14.60 o
  -5   1   6      191.41      155.03      9.18 o
  -4   1   6      128.68      115.85      6.12 o
  -3   1   6     1418.08     1299.17     30.45 o
  -2   1   6      691.63      803.22     18.92 o
  -1   1   6      581.65      590.23     14.83 o
   0   1   6       56.61       55.99      4.77 o
   1   1   6      342.62      307.11      9.17 o
   2   1   6        3.65       -1.91      3.81 o
   3   1   6      127.57       76.35      5.30 o
   4   1   6       44.24       49.43      4.96 o
   5   1   6      184.67      172.74      7.82 o
   6   1   6      840.51      775.12     21.80 o
   7   1   6     2030.32     2019.81     52.03 o
   8   1   6     3926.90     3776.76     96.88 o
   9   1   6       76.78       71.17      8.27 o
  10   1   6       28.40       28.30      6.96 o
  11   1   6       30.16       51.30      7.88 o
  12   1   6       69.15       44.20      8.08 o
  13   1   6       80.29      115.54     10.36 o
  14   1   6        1.51        9.47      8.78 o
  15   1   6       89.52      131.69     14.45 o
 -18   2   6       14.46       -4.91      9.83 o
 -17   2   6        0.17       -4.50      8.99 o
 -16   2   6       14.16       13.59      9.32 o
 -15   2   6        7.81       -4.04      8.42 o
 -14   2   6       98.92       95.20     10.34 o
 -13   2   6        3.23       -3.84      7.68 o
 -12   2   6      198.48      200.50     11.52 o
 -11   2   6        6.77        6.30      7.40 o
 -10   2   6       93.13       64.10      7.47 o
  -9   2   6        2.35       -3.22      6.44 o
  -8   2   6      178.39      195.21     10.01 o
  -7   2   6      624.82      598.97     18.05 o
  -6   2   6       24.76       46.68      5.97 o
  -5   2   6       69.23       65.42      6.05 o
  -4   2   6       15.97        7.34      4.47 o
  -3   2   6       38.96       59.27      4.63 o
  -2   2   6      669.83      711.03     17.21 o
  -1   2   6      839.38      848.44     19.98 o
   0   2   6      658.57      759.32     18.29 o
   1   2   6      675.12      665.03     16.72 o
   2   2   6      131.53      151.54      6.68 o
   3   2   6       95.49       95.80      5.88 o
   4   2   6      328.85      344.36     10.63 o
   5   2   6      363.50      338.68     11.21 o
   6   2   6     1183.56     1198.50     29.54 o
   7   2   6      653.75      706.96     21.06 o
   8   2   6     1800.34     1812.74     47.23 o
   9   2   6     1884.22     1911.28     49.77 o
  10   2   6       85.51       66.57      9.56 o
  11   2   6      208.74      219.91     12.50 o
  12   2   6       81.12      100.66      9.77 o
  13   2   6      145.14      174.09     13.36 o
  14   2   6      292.36      299.63     19.10 o
  15   2   6        0.36        3.91     10.02 o
 -18   3   6        4.17       -5.02     10.04 o
 -17   3   6        9.71       -4.66      9.32 o
 -16   3   6        0.67       -4.34      8.67 o
 -15   3   6      106.16      134.44     11.36 o
 -14   3   6       12.19       18.21      8.62 o
 -13   3   6       18.57       24.15      8.31 o
 -12   3   6      289.00      302.84     13.65 o
 -11   3   6      153.00      152.13     10.00 o
 -10   3   6      239.84      221.00     15.43 o
  -9   3   6      138.05      129.55      8.36 o
  -8   3   6      131.51      139.66      8.05 o
  -7   3   6      925.43      922.09     24.97 o
  -6   3   6      214.62      241.63     10.30 o
  -5   3   6      207.88      198.27      9.06 o
  -4   3   6       79.82       85.29      5.13 o
  -3   3   6      979.94      846.75     18.97 o
  -2   3   6        3.91       10.99      3.62 o
  -1   3   6      270.82      326.29     10.25 o
   0   3   6     1059.97     1102.51     25.92 o
   1   3   6      787.81      782.69     18.16 o
   2   3   6       49.45       43.52      4.38 o
   3   3   6      297.73      252.30      9.06 o
   4   3   6        1.44       -1.91      3.81 o
   5   3   6      163.02      155.02      7.43 o
   6   3   6      806.74      812.63     20.60 o
   7   3   6        1.66        4.17      5.11 o
   8   3   6      220.01      201.08     11.51 o
   9   3   6       45.98       31.06      7.27 o
  10   3   6      105.54       80.43      8.51 o
  11   3   6       24.21       16.47      7.85 o
  12   3   6       85.95       99.36     10.87 o
  13   3   6      237.94      286.29     17.21 o
  14   3   6       46.13       64.53     12.69 o
  15   3   6        1.92        1.46     10.15 o
 -18   4   6       49.43        3.68     12.35 o
 -17   4   6        0.16       -5.34     10.68 o
 -16   4   6       38.50       24.87      9.74 o
 -15   4   6       74.05       68.26      9.97 o
 -14   4   6       62.20       68.11      9.40 o
 -13   4   6      395.49      421.33     18.16 o
 -12   4   6       65.65       65.66      9.62 o
 -11   4   6      888.72      872.37     24.49 o
 -10   4   6       48.54       42.53      6.97 o
  -9   4   6        1.75       -2.82      5.64 o
  -8   4   6      259.35      249.58     10.44 o
  -7   4   6       26.60       32.88      6.00 o
  -6   4   6      941.86     1012.26     35.37 o
  -5   4   6        1.87        0.43      4.06 o
  -4   4   6     2619.37     2783.36     56.28 o
  -3   4   6      356.10      383.65     10.57 o
  -2   4   6      691.27      719.48     16.50 o
  -1   4   6       39.21       55.08      4.44 o
   0   4   6      517.10      573.00     17.57 o
   1   4   6      659.42      618.24     16.51 o
   2   4   6     1490.70     1466.27     30.85 o
   3   4   6      163.89      142.55      6.25 o
   4   4   6      191.58      198.89      8.18 o
   5   4   6      299.23      301.11     10.48 o
   6   4   6      846.34      816.53     20.69 o
   7   4   6        3.54        6.09      5.18 o
   8   4   6       69.11       55.65      7.52 o
   9   4   6        1.25       -1.79      6.02 o
  10   4   6       42.94       15.17      7.40 o
  11   4   6      447.85      454.24     23.03 o
  12   4   6      231.23      275.70     21.08 o
  13   4   6        9.99       12.54      9.23 o
  14   4   6       69.86       90.81     12.15 o
 -17   5   6        0.16       -5.66     11.32 o
 -16   5   6        5.63       -4.96      9.92 o
 -15   5   6       10.21        6.62     10.40 o
 -14   5   6       28.97       17.50      9.15 o
 -13   5   6        1.73        8.31      8.02 o
 -12   5   6       35.12       34.09      8.17 o
 -11   5   6      291.23      340.68     14.69 o
 -10   5   6      196.13      182.26     12.08 o
  -9   5   6      400.69      479.92     17.38 o
  -8   5   6       14.95        8.56      5.64 o
  -7   5   6      187.39      172.01      8.91 o
  -6   5   6      116.04       99.79      7.24 o
  -5   5   6        3.79        5.72      4.08 o
  -4   5   6       16.02       32.28      3.77 o
  -3   5   6      226.52      254.97      8.42 o
  -2   5   6       55.69       54.55      4.01 o
  -1   5   6       36.77       33.96      4.33 o
   0   5   6       17.31       17.20      3.43 o
   1   5   6      466.92      491.76     12.91 o
   2   5   6      503.70      556.12     14.64 o
   3   5   6       27.96       19.76      3.92 o
   4   5   6      223.24      251.03      8.76 o
   5   5   6       98.06      100.96      6.20 o
   6   5   6      125.56      157.82      8.08 o
   7   5   6       17.14       11.63      5.60 o
   8   5   6        3.25       -2.95      5.89 o
   9   5   6       20.25        6.23      7.74 o
  10   5   6        8.96       22.32      8.52 o
  11   5   6       86.69       67.49     10.08 o
  12   5   6      132.20      115.84     12.19 o
  13   5   6       22.61       26.82     10.19 o
  14   5   6       15.78       18.00     10.45 o
 -17   6   6        7.40       -5.69     11.38 o
 -16   6   6        4.81       -5.36     10.72 o
 -15   6   6       48.36       31.79     11.06 o
 -14   6   6      229.05      231.48     14.01 o
 -13   6   6      115.29      103.08     10.60 o
 -12   6   6        1.30       -4.15      8.30 o
 -11   6   6      106.47      101.77      9.52 o
 -10   6   6       94.58       99.26      8.98 o
  -9   6   6        0.23       12.56      6.73 o
  -8   6   6       97.31      105.92      7.41 o
  -7   6   6       24.34       33.07      5.46 o
  -6   6   6       13.46        7.92      4.69 o
  -5   6   6        7.18        7.35      3.73 o
  -4   6   6     1280.34     1287.05     35.05 o
  -3   6   6       32.57        7.65      4.48 o
  -2   6   6      911.05      988.49     23.19 o
  -1   6   6      240.17      233.93      8.00 o
   0   6   6     1422.53     1602.78     37.62 o
   1   6   6        6.28       -1.17      2.34 o
   2   6   6       28.06       23.65      3.27 o
   3   6   6       60.92       41.87      4.14 o
   4   6   6      182.96      200.53      7.98 o
   5   6   6      179.18      208.85      8.82 o
   6   6   6      114.98      137.34     14.08 o
   7   6   6       61.02       72.23     10.56 o
   8   6   6     1069.60     1094.26     34.58 o
   9   6   6       66.93       68.84      9.56 o
  10   6   6       22.97        6.28      8.27 o
  11   6   6      200.42      202.22     14.40 o
  12   6   6      186.45      211.76     21.64 o
  13   6   6       18.42        7.14     10.03 o
 -16   7   6       76.90       61.89     15.87 o
 -15   7   6        0.09       -5.03     10.07 o
 -14   7   6       69.51       48.87     12.14 o
 -13   7   6        0.29       -4.39      8.77 o
 -12   7   6        0.99       -4.11      8.22 o
 -11   7   6      146.63      132.27     10.97 o
 -10   7   6        7.76        0.75      7.63 o
  -9   7   6     1660.15     1724.93     48.02 o
  -8   7   6      229.50      251.50     12.35 o
  -7   7   6      350.40      390.26     15.22 o
  -6   7   6        7.55        3.12      4.03 o
  -5   7   6      100.96       84.06      5.82 o
  -4   7   6        5.35       -1.34      2.67 o
  -3   7   6      488.39      532.19     18.30 o
  -2   7   6      108.70       97.66      8.05 o
  -1   7   6       83.95       66.90      4.16 o
   0   7   6        0.18       -2.48      4.97 o
   1   7   6      132.96      125.57      9.14 o
   2   7   6      299.27      249.32      8.99 o
   3   7   6       13.53       22.03      3.48 o
   4   7   6      133.24      137.93      8.91 o
   5   7   6      156.08      184.15     12.24 o
   6   7   6      734.92      735.90     24.57 o
   7   7   6      126.96      152.13     14.63 o
   8   7   6        0.32       -3.52      7.04 o
   9   7   6       20.81       16.77      8.14 o
  10   7   6        4.63       -3.96      7.92 o
  11   7   6        1.82       -4.15      8.30 o
  12   7   6       25.26       16.84     10.62 o
  13   7   6       23.56       26.31     11.70 o
 -15   8   6       12.59       -4.79     11.61 o
 -14   8   6       35.25       17.65     11.27 o
 -13   8   6       44.66       25.60      9.86 o
 -12   8   6      220.39      224.93     17.49 o
 -11   8   6       34.48       36.18      8.71 o
 -10   8   6        0.51        8.59      7.67 o
  -9   8   6       84.88       93.50      9.51 o
  -8   8   6       27.41       19.12      7.82 o
  -7   8   6        1.46       -2.63      6.74 o
  -6   8   6       38.99       34.10      6.63 o
  -5   8   6       27.16       20.88      5.82 o
  -4   8   6       13.83       14.86      5.36 o
  -3   8   6        0.54       -2.20      4.39 o
  -2   8   6      124.70       95.17      7.95 o
  -1   8   6      140.71      126.53     13.78 o
   0   8   6       29.58       17.98     10.30 o
   1   8   6      212.62      223.02     10.63 o
   2   8   6      170.65      202.89     12.30 o
   3   8   6      149.92      181.48     13.02 o
   4   8   6       14.51        4.83      5.95 o
   5   8   6       69.50       58.67      9.12 o
   6   8   6      337.46      343.78     15.16 o
   7   8   6       91.53       75.69     10.27 o
   8   8   6        0.72       -4.14      8.28 o
   9   8   6       33.40       19.88      9.73 o
  10   8   6        5.33        5.67      9.35 o
  11   8   6        3.73       -1.69     10.15 o
  12   8   6       20.52       26.81     11.55 o
 -14   9   6       49.89       46.47     16.21 o
 -13   9   6       37.27        6.38     11.10 o
 -12   9   6       29.97       21.25     10.92 o
 -11   9   6      228.93      260.28     17.11 o
 -10   9   6       49.81       50.23     10.85 o
  -9   9   6      296.95      283.58     16.46 o
  -8   9   6      101.64      118.47     11.43 o
  -7   9   6       45.24       45.32      8.74 o
  -6   9   6      114.92      107.54      9.36 o
  -5   9   6      211.63      208.29     16.14 o
  -4   9   6       21.40       -0.27      7.52 o
  -3   9   6       13.99        5.07      6.12 o
  -2   9   6      457.51      418.22     22.80 o
  -1   9   6      539.04      542.09     37.74 o
   0   9   6      141.76      147.11     14.52 o
   1   9   6      330.91      400.86     26.15 o
   2   9   6      804.05      855.17     81.63 o
   3   9   6      228.51      183.27     21.58 o
   4   9   6      180.98      131.26     15.68 o
   5   9   6      502.77      530.45     27.37 o
   6   9   6       29.62       36.57      8.73 o
   7   9   6      778.77      855.99     31.18 o
   8   9   6      121.98      130.57     11.83 o
   9   9   6       47.94       53.55     11.00 o
  10   9   6      150.47      140.46     16.42 o
  11   9   6        5.11       -0.27     10.29 o
 -13  10   6        6.89       -5.55     11.10 o
 -12  10   6       47.99       55.71     12.08 o
 -11  10   6       94.03      109.78     12.87 o
 -10  10   6      106.39      121.09     12.89 o
  -9  10   6       41.35       46.02      9.98 o
  -8  10   6       45.20       48.28      9.22 o
  -7  10   6       15.15        2.69      7.24 o
  -6  10   6      293.45      295.59     15.49 o
  -5  10   6      222.96      201.52     24.14 o
  -4  10   6       39.50       38.56      7.42 o
  -3  10   6       76.82       94.22     17.49 o
  -2  10   6       14.66       24.12     10.91 o
  -1  10   6       86.40      133.08     25.27 o
   0  10   6      127.66      112.35     22.74 o
   1  10   6       79.01       47.14     12.79 o
   2  10   6      131.51      136.07     16.39 o
   3  10   6      137.32      132.54     14.93 o
   4  10   6       12.36       15.38     10.65 o
   5  10   6       13.68        3.95      6.61 o
   6  10   6       31.77       43.73      8.60 o
   7  10   6       10.56       24.28      7.96 o
   8  10   6       92.91      118.44     12.08 o
   9  10   6       18.61       15.44      9.61 o
  10  10   6        1.57       -5.33     10.66 o
 -12  11   6       48.86       34.21     14.00 o
 -11  11   6       92.72      105.77     13.70 o
 -10  11   6       54.98       55.94     10.93 o
  -9  11   6       10.58        1.09      8.48 o
  -8  11   6       45.65       47.91      9.66 o
  -7  11   6       19.10       12.16      9.63 o
  -6  11   6        4.08        1.77      8.30 o
  -5  11   6      395.71      460.23     47.26 o
  -4  11   6      304.77      382.06     29.31 o
  -3  11   6       11.59       14.80     11.04 o
  -2  11   6      102.98      112.58     19.11 o
  -1  11   6       62.97       56.57     12.28 o
   0  11   6        0.37       -2.27     11.28 o
   1  11   6        0.44       -5.26     10.52 o
   2  11   6        2.65       10.73     12.83 o
   3  11   6       63.47       67.57     11.94 o
   4  11   6      181.07      168.15     17.19 o
   5  11   6        0.66       -2.73     10.17 o
   6  11   6       52.48       64.57     12.69 o
   7  11   6       67.76       47.90     21.21 o
   8  11   6       70.67       64.05     15.98 o
   9  11   6       19.36       15.11     12.15 o
 -10  12   6      238.56      229.89     30.36 o
  -9  12   6       11.76       20.86     13.12 o
  -8  12   6      194.99      209.98     46.01 o
  -7  12   6      173.33      146.68     32.98 o
  -6  12   6       20.12       17.90     12.97 o
  -5  12   6       14.02        3.01     11.85 o
  -4  12   6        2.26       -5.42     10.84 o
  -3  12   6        1.20        0.89     11.44 o
  -2  12   6        8.00        5.54     11.60 o
  -1  12   6       60.23       64.67     13.53 o
   0  12   6        6.81        7.52     12.66 o
   1  12   6       47.64       40.27     13.39 o
   2  12   6       59.89       68.61     14.86 o
   3  12   6      107.53       98.35     12.75 o
   4  12   6      141.36      125.32     15.94 o
   5  12   6        4.22       -0.34     10.95 o
   6  12   6        2.36        9.49     12.21 o
   7  12   6      102.78      100.73     18.35 o
  -8  13   6        0.12        1.37     17.73 o
  -7  13   6        0.41       16.14     17.30 o
  -6  13   6        7.77        6.54     16.88 o
  -5  13   6       82.44       83.03     30.98 o
  -4  13   6        2.51       -3.54     15.93 o
  -3  13   6      252.70      219.65     75.03 o
  -2  13   6       15.42       43.31     17.02 o
  -1  13   6       65.90       64.61     17.73 o
   0  13   6       13.40       24.21     15.95 o
   1  13   6       29.43        7.99     15.66 o
   2  13   6        1.10       -3.80     12.02 o
   3  13   6        0.03       -3.18     12.10 o
   4  13   6       18.42       13.13     13.27 o
   5  13   6       14.38       11.45     16.26 o
  -4  14   6        0.09       -8.12     16.25 o
  -3  14   6       59.41       50.34     18.25 o
  -2  14   6       21.53        9.30     17.49 o
  -1  14   6       90.25       63.85     38.09 o
   0  14   6        3.14       -0.25     15.87 o
   1  14   6        8.27       14.67     16.55 o
 -18   1   7        2.75       -5.03     10.06 o
 -17   1   7       22.15       -4.80      9.60 o
 -16   1   7        3.99       -4.46      8.93 o
 -15   1   7      111.26       97.92     10.94 o
 -14   1   7       29.08       41.11      9.50 o
 -13   1   7      205.58      215.42     12.51 o
 -12   1   7      673.34      710.81     22.27 o
 -11   1   7      724.17      703.91     29.31 o
 -10   1   7       49.20       35.55      8.30 o
  -9   1   7      408.39      377.17     17.05 o
  -8   1   7      156.91      164.13     10.90 o
  -7   1   7       28.98       11.12      7.11 o
  -6   1   7       54.12       51.93      7.00 o
  -5   1   7      576.15      553.16     16.12 o
  -4   1   7       90.74       98.49      6.87 o
  -3   1   7      158.04      150.74      7.69 o
  -2   1   7      260.76      229.90      9.47 o
  -1   1   7      527.46      534.69     19.65 o
   0   1   7       61.14       40.32      5.54 o
   1   1   7      486.83      456.89     13.51 o
   2   1   7        5.13       -2.28      4.56 o
   3   1   7      859.91      898.95     21.43 o
   4   1   7     1179.70     1117.45     28.00 o
   5   1   7      263.27      255.60     16.83 o
   6   1   7      567.56      505.46     19.77 o
   7   1   7        1.04       -3.15      6.29 o
   8   1   7      102.59       89.50      8.50 o
   9   1   7       80.62       81.80      8.64 o
  10   1   7       23.49       18.65      7.20 o
  11   1   7        9.80       -1.08      7.22 o
  12   1   7      127.36       91.33      9.86 o
  13   1   7        0.58       -1.54      8.30 o
  14   1   7       64.56       29.20     11.41 o
 -17   2   7        5.38       -4.75      9.50 o
 -16   2   7        1.20       -4.48      8.96 o
 -15   2   7       41.34       43.86      9.60 o
 -14   2   7       47.85       29.65      8.94 o
 -13   2   7       75.13       68.77      9.37 o
 -12   2   7      638.28      665.89     24.45 o
 -11   2   7      651.25      700.39     22.67 o
 -10   2   7       36.54       20.00      7.68 o
  -9   2   7      246.60      266.44     16.59 o
  -8   2   7      328.04      304.74     13.28 o
  -7   2   7       36.28       52.46      7.24 o
  -6   2   7      742.51      709.85     24.05 o
  -5   2   7       84.37       73.94      6.53 o
  -4   2   7      175.86      188.02      8.53 o
  -3   2   7      664.76      610.44     18.52 o
  -2   2   7       33.47       47.76      5.38 o
  -1   2   7      767.06      754.61     19.57 o
   0   2   7       21.76       13.44      4.79 o
   1   2   7      138.39      127.59      7.75 o
   2   2   7      215.91      176.54      7.76 o
   3   2   7      269.25      227.00     10.38 o
   4   2   7       24.70       20.18      5.18 o
   5   2   7      591.41      666.79     17.75 o
   6   2   7     1122.23     1181.57     34.42 o
   7   2   7      156.29      151.86      9.73 o
   8   2   7       49.59       46.73      7.60 o
   9   2   7     1188.26     1118.99     31.94 o
  10   2   7        0.03       -3.29      6.57 o
  11   2   7        9.75        5.00      7.44 o
  12   2   7       16.47       15.11     10.24 o
  13   2   7        0.88       15.84     10.39 o
 -17   3   7        0.07       -5.16     10.32 o
 -16   3   7       37.05       21.95     10.46 o
 -15   3   7      156.85      142.62     11.88 o
 -14   3   7       70.41       64.11      9.57 o
 -13   3   7       38.39       23.53      8.44 o
 -12   3   7        0.00       17.51      8.01 o
 -11   3   7       30.80       34.24      8.36 o
 -10   3   7        1.18       -3.75      7.49 o
  -9   3   7        4.01       -3.41      6.83 o
  -8   3   7      660.08      732.29     29.72 o
  -7   3   7      642.72      619.38     23.85 o
  -6   3   7     1265.42     1364.93     40.96 o
  -5   3   7      131.62      170.16      8.41 o
  -4   3   7      343.02      342.68     11.69 o
  -3   3   7      347.76      285.84     10.33 o
  -2   3   7       47.94       52.91      5.38 o
  -1   3   7       35.74       22.75      4.88 o
   0   3   7      374.10      331.19     15.36 o
   1   3   7      487.09      554.56     15.53 o
   2   3   7        5.24       -2.16      4.32 o
   3   3   7      266.71      286.61     10.56 o
   4   3   7      305.22      368.12     13.94 o
   5   3   7       24.73       22.69      5.54 o
   6   3   7      554.58      532.43     17.79 o
   7   3   7      143.81      125.74     11.72 o
   8   3   7      147.57      133.36      9.74 o
   9   3   7       52.83       47.09      7.80 o
  10   3   7      180.74      152.85     12.43 o
  11   3   7      231.62      184.27     13.80 o
  12   3   7       10.08       -4.03      8.07 o
  13   3   7      112.34       84.69     11.74 o
 -17   4   7       15.86        5.91     10.43 o
 -16   4   7        0.31       -4.76      9.53 o
 -15   4   7       74.95       73.68     11.35 o
 -14   4   7        0.62       -4.53      9.07 o
 -13   4   7        1.25        0.21      7.79 o
 -12   4   7      178.42      180.62     12.03 o
 -11   4   7        6.20       -0.08      7.60 o
 -10   4   7      259.89      285.96     13.40 o
  -9   4   7        0.24       -0.33      7.45 o
  -8   4   7       48.93       52.41      7.53 o
  -7   4   7      182.30      176.35     10.74 o
  -6   4   7      112.79      119.89      7.65 o
  -5   4   7       35.16       33.32      5.44 o
  -4   4   7       16.86       17.93      5.05 o
  -3   4   7      549.10      544.26     15.49 o
  -2   4   7      109.50      122.54      7.04 o
  -1   4   7       44.52       33.40      5.05 o
   0   4   7        0.02       -1.55      4.39 o
   1   4   7       77.40       52.11      4.89 o
   2   4   7        0.01       -2.06      4.13 o
   3   4   7       95.28      104.06      6.61 o
   4   4   7      349.00      350.12     11.80 o
   5   4   7       18.72       15.08      5.77 o
   6   4   7      456.43      409.29     14.77 o
   7   4   7      222.07      203.15     13.32 o
   8   4   7      150.92      156.51     11.40 o
   9   4   7        0.33       -3.79      7.58 o
  10   4   7        0.26       -3.97      7.95 o
  11   4   7        0.93        5.86      8.93 o
  12   4   7       61.56       72.49     11.30 o
  13   4   7       16.51        8.18      9.80 o
 -16   5   7        1.69       -4.80      9.61 o
 -15   5   7       36.67       23.31     10.05 o
 -14   5   7       30.50       17.10     10.27 o
 -13   5   7      145.07      148.20     14.27 o
 -12   5   7      154.18      170.36     12.39 o
 -11   5   7      268.90      263.32     14.45 o
 -10   5   7       97.04      123.05      9.82 o
  -9   5   7      331.23      347.29     15.71 o
  -8   5   7       74.33       74.60      9.21 o
  -7   5   7      417.72      427.88     16.79 o
  -6   5   7      207.82      188.77     11.58 o
  -5   5   7      631.07      654.47     24.74 o
  -4   5   7       39.42       42.08      4.87 o
  -3   5   7      354.74      350.09     11.61 o
  -2   5   7       99.46       88.94      6.59 o
  -1   5   7       13.45        4.73      3.44 o
   0   5   7      319.84      340.07     11.09 o
   1   5   7       12.72        2.00      3.83 o
   2   5   7        3.53       -1.72      4.04 o
   3   5   7      534.46      570.84     16.98 o
   4   5   7        2.05        6.44      5.15 o
   5   5   7        0.15       -2.62      5.24 o
   6   5   7      215.49      163.54     13.54 o
   7   5   7      515.91      546.40     22.24 o
   8   5   7      122.47      141.98     20.79 o
   9   5   7       33.03       31.52      9.06 o
  10   5   7      524.57      540.47     23.00 o
  11   5   7       28.81       12.47      9.18 o
  12   5   7        0.01       -4.56      9.13 o
 -16   6   7       11.25       -5.18     10.36 o
 -15   6   7        2.24       -5.02     10.04 o
 -14   6   7        0.07       -4.75      9.49 o
 -13   6   7      413.71      430.34     19.40 o
 -12   6   7       67.02       62.15     10.41 o
 -11   6   7       88.96      109.19     10.86 o
 -10   6   7      927.60      906.02     29.03 o
  -9   6   7        8.59       33.17      9.01 o
  -8   6   7      375.15      363.32     17.17 o
  -7   6   7      171.38      201.02     13.67 o
  -6   6   7       28.65       26.00      5.91 o
  -5   6   7      295.16      336.17     13.06 o
  -4   6   7      303.72      292.42     15.14 o
  -3   6   7      318.44      368.63     11.57 o
  -2   6   7      115.26      111.29      9.60 o
  -1   6   7      493.52      530.11     16.55 o
   0   6   7       29.08       18.47      4.42 o
   1   6   7        8.68       -1.79      3.59 o
   2   6   7      156.38      128.25     11.84 o
   3   6   7        3.10       -3.71      7.42 o
   4   6   7      129.81      141.41      9.86 o
   5   6   7      315.26      297.83     14.32 o
   6   6   7      201.27      183.50     11.56 o
   7   6   7       49.01       63.98      8.98 o
   8   6   7      192.69      176.20     15.64 o
   9   6   7      168.81      165.24     14.02 o
  10   6   7       14.32       13.70      9.04 o
  11   6   7       12.50        4.99      8.91 o
  12   6   7       36.52       37.74     10.61 o
 -15   7   7        2.60       -5.21     10.42 o
 -14   7   7       44.96       25.53     10.42 o
 -13   7   7        3.68       -1.53      9.40 o
 -12   7   7      194.55      210.83     13.85 o
 -11   7   7        2.27       -4.10      8.20 o
 -10   7   7       60.77       69.60     10.62 o
  -9   7   7      137.36      165.14     12.44 o
  -8   7   7       20.76       22.38      8.59 o
  -7   7   7      243.73      288.47     14.90 o
  -6   7   7        2.12        4.98      6.87 o
  -5   7   7      128.80      154.00     12.69 o
  -4   7   7       43.88       46.97      7.13 o
  -3   7   7      180.18      174.32     15.04 o
  -2   7   7        7.87       -2.51      5.03 o
  -1   7   7       78.44       75.01      9.52 o
   0   7   7      268.23      334.79     15.76 o
   1   7   7       11.89        7.83      5.90 o
   2   7   7        4.56       19.39      6.44 o
   3   7   7       78.47       82.92     10.45 o
   4   7   7      466.42      562.64     20.27 o
   5   7   7       19.53       32.48      7.19 o
   6   7   7       55.94       54.14      8.58 o
   7   7   7       41.52       38.65      8.33 o
   8   7   7      147.63      188.15     13.22 o
   9   7   7        4.11        2.06      9.81 o
  10   7   7       77.48       97.20     14.41 o
  11   7   7        1.79        5.39     11.01 o
 -14   8   7        5.00       -5.69     11.39 o
 -13   8   7       40.34       43.63     12.53 o
 -12   8   7       79.41       81.29     11.69 o
 -11   8   7       44.42       34.10      9.93 o
 -10   8   7      126.76      119.58     12.73 o
  -9   8   7       17.91       44.93     10.41 o
  -8   8   7      373.32      363.21     34.76 o
  -7   8   7       80.98       80.57      9.99 o
  -6   8   7      241.14      254.96     18.47 o
  -5   8   7      559.60      654.98     36.50 o
  -4   8   7      157.61      178.46     15.41 o
  -3   8   7        5.32        3.39      5.94 o
  -2   8   7       90.06       77.10      7.43 o
  -1   8   7       22.12        9.61      7.09 o
   0   8   7      302.33      315.28     22.85 o
   1   8   7       20.40        1.62      6.39 o
   2   8   7     1052.36     1174.62     42.71 o
   3   8   7      713.63      847.44     45.84 o
   4   8   7      171.85      167.52     19.31 o
   5   8   7       90.99      157.87     12.27 o
   6   8   7       76.06       69.10     10.24 o
   7   8   7      157.78      216.84     22.63 o
   8   8   7       16.08       30.49      9.96 o
   9   8   7       27.76       42.45     11.33 o
  10   8   7       84.06       87.05     14.66 o
 -13   9   7        6.45       -5.39     10.78 o
 -12   9   7       47.66       51.03     12.32 o
 -11   9   7       56.22       37.58     11.28 o
 -10   9   7       93.18       93.29     11.94 o
  -9   9   7       40.07       57.97     10.77 o
  -8   9   7       94.19       85.81     11.05 o
  -7   9   7       16.52       17.61      8.26 o
  -6   9   7      452.02      549.83     25.06 o
  -5   9   7        7.39       29.58     10.34 o
  -4   9   7      313.70      294.52     20.72 o
  -3   9   7       26.15       32.06     12.84 o
  -2   9   7      734.55      841.94     52.50 o
  -1   9   7       82.65       73.00     20.50 o
   0   9   7      343.20      416.06     33.54 o
   1   9   7       39.13       15.14     17.74 o
   2   9   7       16.95        6.56      5.51 o
   3   9   7      319.31      377.59     49.86 o
   4   9   7        0.48        1.01      7.14 o
   5   9   7        5.49       -3.76      7.52 o
   6   9   7        0.17       -4.02      8.05 o
   7   9   7        5.13       -4.39      8.78 o
   8   9   7      146.32      133.92     12.72 o
   9   9   7       16.15       23.88     11.56 o
 -12  10   7        2.57       -1.62     10.64 o
 -11  10   7      194.05      200.31     16.23 o
 -10  10   7      108.47       85.45     12.02 o
  -9  10   7       38.46       39.84     10.05 o
  -8  10   7        0.02        3.21      8.26 o
  -7  10   7        5.85       15.64      7.35 o
  -6  10   7      380.35      456.43     21.69 o
  -5  10   7      691.47      538.62     56.68 o
  -4  10   7       46.90      113.62     18.08 o
  -3  10   7      938.42     1068.14     61.25 o
  -2  10   7      409.26      489.65     28.74 o
  -1  10   7        0.75       20.90     12.49 o
   0  10   7       15.99       11.34     11.64 o
   1  10   7       25.75       34.23     25.34 o
   2  10   7      493.40      563.34     34.34 o
   3  10   7      189.82      211.82     25.59 o
   4  10   7       34.36       23.61     13.37 o
   5  10   7       51.27       44.13     12.52 o
   6  10   7        3.07        7.31     11.87 o
   7  10   7       90.41       79.86     11.43 o
   8  10   7        4.91       -2.83      9.65 o
 -11  11   7        0.04        2.62     10.72 o
 -10  11   7       73.19       40.31     12.09 o
  -9  11   7        2.52       -5.29     10.59 o
  -8  11   7      323.47      311.60     28.98 o
  -7  11   7       32.76       48.75     10.96 o
  -6  11   7      401.62      551.15     67.12 o
  -5  11   7       15.58       24.01     13.01 o
  -4  11   7       57.24       33.00     13.22 o
  -3  11   7       76.14       61.13     21.66 o
  -2  11   7        0.27        5.57     12.06 o
  -1  11   7       79.06       85.92     14.52 o
   0  11   7      171.58      144.58     27.36 o
   1  11   7       71.58       67.60     20.27 o
   2  11   7        1.42       -5.99     11.97 o
   3  11   7        4.73       11.55     11.39 o
   4  11   7       93.01       92.66     14.13 o
   5  11   7       48.69       26.88     13.57 o
   6  11   7       36.03       39.70     12.65 o
   7  11   7        8.66       -6.02     12.05 o
  -9  12   7       40.70       21.54     18.50 o
  -8  12   7       13.84       12.04     20.42 o
  -7  12   7        3.65        7.48     18.13 o
  -6  12   7       36.17       43.70     16.05 o
  -5  12   7        6.15        9.20     13.17 o
  -4  12   7        1.30        2.30     12.87 o
  -3  12   7       51.52       61.47     19.34 o
  -2  12   7        9.99        5.20     12.09 o
  -1  12   7       45.22       29.82     13.27 o
   0  12   7        8.73       -6.51     13.02 o
   1  12   7       18.57       -6.91     13.82 o
   2  12   7        1.52       -6.11     12.22 o
   3  12   7       18.19        9.18     11.99 o
   4  12   7       52.41       35.17     12.75 o
   5  12   7       39.02       44.59     13.76 o
  -5  13   7       85.06       46.21     18.98 o
  -4  13   7       90.29       66.10     47.79 o
  -3  13   7        1.14       -5.37     16.11 o
  -2  13   7        4.48       -3.33     16.44 o
  -1  13   7       81.47       55.39     38.78 o
   0  13   7       12.89       18.41     17.83 o
   1  13   7       96.46       55.93     27.52 o
   2  13   7       47.04       45.70     18.60 o
 -17   0   8       35.50       45.62     15.59 o
 -16   0   8       50.76       48.78     15.28 o
 -15   0   8      489.21      375.26     23.77 o
 -14   0   8       59.28       59.46     13.94 o
 -13   0   8        2.08       14.51     12.03 o
 -12   0   8        7.27       -6.42     12.84 o
 -11   0   8      384.38      407.93     54.51 o
 -10   0   8        4.88        2.09     12.05 o
  -9   0   8     1436.57     1529.58    130.81 o
  -8   0   8      135.80      164.40     16.35 o
  -7   0   8      290.54      327.31     23.83 o
  -6   0   8      487.48      556.57     38.39 o
  -5   0   8     1137.08     1161.08     63.92 o
  -4   0   8      816.71      776.62     47.58 o
  -3   0   8      518.16      465.00     22.80 o
  -2   0   8      271.37      262.98     16.35 o
  -1   0   8      396.63      325.47     22.49 o
   0   0   8        0.07       -4.30      8.61 o
   1   0   8      104.52       69.79     12.66 o
   2   0   8      439.35      450.21     23.13 o
   3   0   8       97.91       94.76     14.28 o
   4   0   8      667.68      746.70     35.00 o
   5   0   8        3.34        5.87      9.66 o
   6   0   8       43.98       43.06     10.35 o
   7   0   8        0.92       -5.34     10.68 o
   8   0   8        0.02       -4.67      9.35 o
   9   0   8      576.82      541.86     40.00 o
  10   0   8       85.48       70.46     13.08 o
  11   0   8      611.19      689.16     34.08 o
  12   0   8       45.62       60.34     15.15 o
 -17   1   8       55.07       49.30     11.30 o
 -16   1   8      157.05      136.55     12.31 o
 -15   1   8       26.76       33.65      9.79 o
 -14   1   8       71.74       82.62     10.52 o
 -13   1   8      344.32      342.06     16.16 o
 -12   1   8      150.25      124.70     13.26 o
 -11   1   8        3.54       12.03      8.93 o
 -10   1   8        0.43       -4.33      8.66 o
  -9   1   8      314.89      360.40     16.59 o
  -8   1   8        4.14       -0.05      8.32 o
  -7   1   8        9.25       16.53      8.14 o
  -6   1   8      750.61      801.69     33.92 o
  -5   1   8       15.93       34.42      7.33 o
  -4   1   8      481.01      485.77     19.57 o
  -3   1   8        5.70       17.59      6.26 o
  -2   1   8      403.58      395.48     13.54 o
  -1   1   8        8.12       -2.74      5.49 o
   0   1   8       19.66       -2.90      5.79 o
   1   1   8      154.67      160.86      9.78 o
   2   1   8      398.46      344.17     14.04 o
   3   1   8      467.80      503.25     18.16 o
   4   1   8     3287.08     3341.70     75.59 o
   5   1   8      684.46      701.15     26.92 o
   6   1   8      270.74      250.07     12.12 o
   7   1   8       80.80       81.67      8.51 o
   8   1   8        1.58        0.35      6.68 o
   9   1   8        0.77       -0.27      7.24 o
  10   1   8        0.01       -3.47      6.94 o
  11   1   8       78.80       61.60     10.81 o
  12   1   8       74.38       58.34     13.71 o
 -16   2   8        5.00        7.92     10.23 o
 -15   2   8       29.60       33.10      9.77 o
 -14   2   8       89.53       92.67     11.34 o
 -13   2   8       31.17       26.80      9.48 o
 -12   2   8        0.00        8.29      9.35 o
 -11   2   8       56.27       28.72      9.61 o
 -10   2   8        7.23       -3.60      8.51 o
  -9   2   8      185.73      179.10     12.29 o
  -8   2   8       21.68       13.87      8.60 o
  -7   2   8      682.47      700.43     34.78 o
  -6   2   8       40.85       59.50      7.19 o
  -5   2   8      796.87      848.88     22.65 o
  -4   2   8      213.57      236.44     10.37 o
  -3   2   8      325.61      382.99     16.88 o
  -2   2   8       96.39      115.60      7.74 o
  -1   2   8       50.25       28.86      6.12 o
   0   2   8       22.44        2.48      5.71 o
   1   2   8      145.72      115.65      8.98 o
   2   2   8       74.79       46.37      6.38 o
   3   2   8       45.50       45.01      6.43 o
   4   2   8      179.44      183.64     11.48 o
   5   2   8      533.68      553.50     17.61 o
   6   2   8       68.69       68.61      7.95 o
   7   2   8        1.48       -3.22      6.44 o
   8   2   8      135.13      121.32      9.81 o
   9   2   8      129.13       98.99     11.35 o
  10   2   8       13.15       -4.15      8.31 o
  11   2   8       65.00       56.02     10.62 o
  12   2   8       10.77       20.95     10.10 o
 -16   3   8        1.96       -5.09     10.18 o
 -15   3   8        5.69       -5.13     10.26 o
 -14   3   8        0.26       -0.01      9.79 o
 -13   3   8       11.55       15.35      9.70 o
 -12   3   8        0.58       -1.48      8.80 o
 -11   3   8        3.35        1.95      8.76 o
 -10   3   8      201.19      206.83     15.69 o
  -9   3   8      109.10      106.66     10.60 o
  -8   3   8        0.02       -3.83      7.66 o
  -7   3   8        0.36       -1.04      7.07 o
  -6   3   8       14.71       19.76      6.49 o
  -5   3   8        6.78       10.81      6.15 o
  -4   3   8      433.82      453.08     15.75 o
  -3   3   8       98.65      125.92      7.89 o
  -2   3   8     1111.73     1086.85     31.14 o
  -1   3   8       64.02       57.31      6.51 o
   0   3   8       85.81       68.76      6.91 o
   1   3   8       34.47       12.70      5.85 o
   2   3   8      279.76      264.03     12.32 o
   3   3   8       18.77       13.33      6.36 o
   4   3   8      447.26      465.33     16.01 o
   5   3   8       40.34       27.94      6.69 o
   6   3   8       16.87        1.04      6.42 o
   7   3   8       12.07        2.73      7.61 o
   8   3   8       27.89       23.70      8.90 o
   9   3   8       52.67       41.92      9.93 o
  10   3   8       97.31       83.29     13.01 o
  11   3   8        2.69        8.94      9.23 o
  12   3   8       17.36       15.78      9.86 o
 -16   4   8        1.22       -5.34     10.68 o
 -15   4   8       17.14       20.05     10.99 o
 -14   4   8       14.32        3.28     10.26 o
 -13   4   8        4.32       -4.76      9.52 o
 -12   4   8        3.35       -4.72      9.45 o
 -11   4   8        2.63       -4.82      9.65 o
 -10   4   8      104.31      103.31     12.07 o
  -9   4   8        2.54       13.12      8.34 o
  -8   4   8       33.35        7.43      7.86 o
  -7   4   8       27.12       14.79      7.01 o
  -6   4   8      105.62       99.77      8.45 o
  -5   4   8      240.51      243.73     14.76 o
  -4   4   8     1252.19     1323.38     35.08 o
  -3   4   8       19.85       28.05      6.06 o
  -2   4   8        0.63        8.78      5.63 o
  -1   4   8      567.31      528.98     20.46 o
   0   4   8        7.96       -2.84      5.69 o
   1   4   8      173.45      122.93      7.98 o
   2   4   8      145.56      159.71     11.53 o
   3   4   8      570.20      610.52     19.06 o
   4   4   8      102.35      111.57     10.14 o
   5   4   8      299.65      305.17     17.10 o
   6   4   8      344.55      342.17     18.08 o
   7   4   8        5.76       -1.04      7.65 o
   8   4   8       10.37       -3.87      7.75 o
   9   4   8        6.13        5.05      8.57 o
  10   4   8       33.33       39.44      9.95 o
  11   4   8        0.01       -4.24      8.47 o
 -15   5   8        0.53        7.22     10.62 o
 -14   5   8       11.88       19.88     10.57 o
 -13   5   8       23.03        9.88      9.64 o
 -12   5   8       20.21        7.17      9.98 o
 -11   5   8        1.06       -4.79      9.59 o
 -10   5   8      202.45      192.42     13.74 o
  -9   5   8        6.84       -4.36      8.72 o
  -8   5   8       60.31       41.34      9.80 o
  -7   5   8       63.32       68.04      9.56 o
  -6   5   8       12.80        7.36      7.55 o
  -5   5   8       42.97       55.33      8.66 o
  -4   5   8      261.12      277.27     16.34 o
  -3   5   8      162.57      187.20     11.62 o
  -2   5   8      631.07      666.45     22.57 o
  -1   5   8       32.23       36.68      7.55 o
   0   5   8       18.17       14.83      6.66 o
   1   5   8       28.31       -2.86      6.78 o
   2   5   8       25.82       28.69      7.26 o
   3   5   8       42.31       33.04      8.24 o
   4   5   8       18.59       15.19      7.88 o
   5   5   8        1.39        7.37      7.41 o
   6   5   8       50.93       29.79      8.56 o
   7   5   8      256.89      288.70     15.28 o
   8   5   8      190.33      209.89     19.10 o
   9   5   8       52.81       52.42     11.32 o
  10   5   8       43.44       34.73      9.95 o
  11   5   8       13.07       -4.57      9.13 o
 -15   6   8       12.00       -2.21     10.60 o
 -14   6   8       42.82       14.66     10.58 o
 -13   6   8        5.60        8.44      9.83 o
 -12   6   8       21.31       18.71     10.82 o
 -11   6   8       20.33       14.15     10.39 o
 -10   6   8      147.01      145.80     13.00 o
  -9   6   8       27.13       16.57      9.01 o
  -8   6   8       32.06       21.37      8.98 o
  -7   6   8       14.46       11.75      7.94 o
  -6   6   8        1.34       -3.61      7.22 o
  -5   6   8        0.87        0.84      6.64 o
  -4   6   8      179.13      224.90     15.47 o
  -3   6   8      386.28      452.85     18.44 o
  -2   6   8        0.00        6.45      6.97 o
  -1   6   8        8.17        6.82      6.49 o
   0   6   8      112.67      125.60     10.70 o
   1   6   8      104.42      111.98      9.04 o
   2   6   8        3.61       -3.23      6.47 o
   3   6   8       71.03      106.47     14.95 o
   4   6   8      267.98      252.92     13.34 o
   5   6   8     1075.42     1194.71     36.02 o
   6   6   8      134.92      157.24     11.63 o
   7   6   8        4.50       -4.05      8.09 o
   8   6   8       47.11       43.87      8.95 o
   9   6   8        2.43       12.97     10.29 o
  10   6   8        2.45       -5.33     10.67 o
 -14   7   8        1.79       -5.55     11.09 o
 -13   7   8        1.19        0.91     10.06 o
 -12   7   8       11.51       -4.82      9.65 o
 -11   7   8       35.54       18.43     10.11 o
 -10   7   8      164.02      142.81     13.12 o
  -9   7   8       39.62       22.57      9.46 o
  -8   7   8      144.12      176.76     14.66 o
  -7   7   8      137.24      135.50     10.92 o
  -6   7   8       60.08       60.95      8.70 o
  -5   7   8      312.32      326.76     23.32 o
  -4   7   8        3.16        2.26      7.38 o
  -3   7   8      245.76      246.37     19.96 o
  -2   7   8       13.37        0.42      7.08 o
  -1   7   8        3.81       -3.39      6.77 o
   0   7   8        1.05       -4.01      8.02 o
   1   7   8       59.13       49.18      9.42 o
   2   7   8       90.91       52.99     10.42 o
   3   7   8        5.42       -4.19      8.39 o
   4   7   8        0.11       -4.92      9.84 o
   5   7   8        0.20       -4.03      8.06 o
   6   7   8       14.94        1.11      9.14 o
   7   7   8       44.61       35.44     10.37 o
   8   7   8        0.53        3.37      9.63 o
   9   7   8        4.54        5.07     10.41 o
  10   7   8       48.89       50.80     12.27 o
 -13   8   8        7.81       -0.86     11.82 o
 -12   8   8        3.79        3.01     11.36 o
 -11   8   8       40.93       30.56     10.95 o
 -10   8   8        2.03       -1.96     10.29 o
  -9   8   8       14.00        7.27     10.61 o
  -8   8   8       25.08       16.70      9.50 o
  -7   8   8        5.39       10.50      8.41 o
  -6   8   8       38.34       31.49      9.70 o
  -5   8   8        0.17       -3.74      7.56 o
  -4   8   8      123.51      117.07     10.83 o
  -3   8   8       24.33       18.39      7.06 o
  -2   8   8       17.54       14.00      7.03 o
  -1   8   8       52.47       35.18      8.24 o
   0   8   8       49.72       28.09      8.54 o
   1   8   8       10.93       -3.74      7.84 o
   2   8   8       12.70        5.26      8.17 o
   3   8   8       23.07        8.34      9.08 o
   4   8   8       15.83       -3.95      7.89 o
   5   8   8        0.03        3.41      8.66 o
   6   8   8       36.80       21.32      9.77 o
   7   8   8        7.24       10.07      9.77 o
   8   8   8       46.22       46.74     11.22 o
   9   8   8      139.18      170.27     17.41 o
 -12   9   8       27.63       12.92     11.97 o
 -11   9   8       68.50       55.55     13.59 o
 -10   9   8      139.04      129.74     22.38 o
  -9   9   8       10.12       -1.56      9.30 o
  -8   9   8       79.98      109.31     12.10 o
  -7   9   8       19.95       30.18      8.89 o
  -6   9   8       56.25       39.01      8.42 o
  -5   9   8      196.11      237.08     19.86 o
  -4   9   8       54.62       75.15     11.15 o
  -3   9   8      154.37      162.88     13.54 o
  -2   9   8      286.56      333.19     76.18 o
  -1   9   8       99.12       96.87     19.73 o
   0   9   8       48.07        6.31     12.51 o
   1   9   8        4.89       -4.77     11.86 o
   2   9   8        8.72       -7.40     14.79 o
   3   9   8        1.63        0.19     10.47 o
   4   9   8       81.42       83.46     10.40 o
   5   9   8        3.14       -1.95      9.34 o
   6   9   8       39.05       19.26      9.87 o
   7   9   8        1.01        6.81      9.63 o
 -10  10   8       80.92       66.78     14.09 o
  -9  10   8       20.12       18.90      9.86 o
  -8  10   8      107.97       94.24     12.16 o
  -7  10   8       11.63       22.38     10.89 o
  -6  10   8       72.66       92.65     15.49 o
  -5  10   8       75.70      117.34     16.32 o
  -4  10   8       60.22       76.08     14.88 o
  -3  10   8        0.51       18.83     12.49 o
  -2  10   8       18.13       14.29     13.51 o
  -1  10   8       59.63       53.17     14.53 o
   0  10   8       74.53       89.43     17.10 o
   1  10   8        0.10       25.64     14.25 o
   2  10   8      121.23      101.22     21.19 o
   3  10   8       12.31       27.56     15.19 o
   4  10   8        3.82        6.43     12.15 o
   5  10   8      153.49      173.29     17.26 o
   6  10   8       14.73       15.24     13.26 o
  -9  11   8        1.42       -5.77     14.30 o
  -8  11   8        5.22       17.59     14.49 o
  -7  11   8       61.03       69.44     16.54 o
  -6  11   8        0.85       28.98     14.85 o
  -5  11   8      160.04      185.23     19.45 o
  -4  11   8       21.71       43.89     14.89 o
  -3  11   8       88.60       86.02     21.51 o
  -2  11   8       10.29       18.00     17.56 o
  -1  11   8        4.80        5.29     13.57 o
   0  11   8       68.12       67.54     18.43 o
   1  11   8       16.53       12.71     13.51 o
   2  11   8       24.09       20.97     15.20 o
   3  11   8        0.12       -4.27     12.54 o
   4  11   8        3.62        8.53     17.94 o
  -5  12   8       40.26       47.16     16.94 o
  -4  12   8        4.46       -6.65     13.29 o
  -3  12   8       41.67       28.19     16.63 o
  -2  12   8        0.42       -6.55     13.11 o
  -1  12   8       28.61       -1.90     13.41 o
   0  12   8       25.58        3.42     14.10 o
   1  12   8        5.26        3.70     14.86 o
 -15   1   9      102.25      113.55     15.48 o
 -14   1   9       32.68       21.80     10.74 o
 -13   1   9        0.75       -1.72      9.63 o
 -12   1   9        7.19       -4.77      9.55 o
 -11   1   9        5.96       -4.48      8.96 o
 -10   1   9       21.06       -4.34      8.69 o
  -9   1   9       59.86       68.24     10.07 o
  -8   1   9       61.39       32.87      8.36 o
  -7   1   9       17.33        5.73      7.63 o
  -6   1   9       56.90       46.38      8.43 o
  -5   1   9      116.05       86.19      9.35 o
  -4   1   9        7.83       -3.47      6.94 o
  -3   1   9       58.71       18.48      7.84 o
  -2   1   9       10.21       -3.45      6.90 o
  -1   1   9      562.84      511.29     20.53 o
   0   1   9      599.14      665.26     38.37 o
   1   1   9     1339.78     1374.52     57.95 o
   2   1   9      273.32      286.93     17.70 o
   3   1   9      197.40      184.03     13.60 o
   4   1   9       40.14       59.26      7.84 o
   5   1   9       25.00       17.41      7.13 o
   6   1   9      773.47      868.74     24.76 o
   7   1   9      477.45      504.68     19.43 o
   8   1   9        0.84       -4.24      8.49 o
   9   1   9       66.50       59.27     11.27 o
  10   1   9       76.35       46.48     11.22 o
 -15   2   9      227.87      232.11     26.03 o
 -14   2   9       34.28       57.05     12.77 o
 -13   2   9       39.37       35.84     11.44 o
 -12   2   9       10.57       12.83     11.18 o
 -11   2   9        7.45        4.26      9.37 o
 -10   2   9       84.10       36.28      9.99 o
  -9   2   9       17.89       18.44      9.24 o
  -8   2   9        0.61       -3.68      7.36 o
  -7   2   9        9.72       12.37      8.41 o
  -6   2   9      607.26      611.08     25.94 o
  -5   2   9      114.37      121.28      9.68 o
  -4   2   9      173.30      135.73      9.72 o
  -3   2   9        0.05       -3.41      6.81 o
  -2   2   9      180.15      169.47     12.37 o
  -1   2   9       56.26       61.90      8.83 o
   0   2   9      187.21      151.77      9.98 o
   1   2   9        1.90       -0.72      6.88 o
   2   2   9      124.51      140.80      9.36 o
   3   2   9       36.40       47.73      7.44 o
   4   2   9       92.82       97.44      9.91 o
   5   2   9      249.05      267.40     13.82 o
   6   2   9      275.02      229.52     17.87 o
   7   2   9      170.82      184.95     12.69 o
   8   2   9        1.54        8.48      9.05 o
   9   2   9       44.80       36.18     10.71 o
  10   2   9       25.45        4.88     10.23 o
 -15   3   9        3.62        4.65     12.04 o
 -14   3   9        2.55        9.49     11.50 o
 -13   3   9        3.24        5.26     10.86 o
 -12   3   9        5.00       -5.03     10.07 o
 -11   3   9      107.76       99.22     13.69 o
 -10   3   9       34.98        0.05      9.81 o
  -9   3   9      196.47      177.90     13.57 o
  -8   3   9        3.44        1.81      7.65 o
  -7   3   9       39.70       25.51      7.95 o
  -6   3   9      591.00      584.95     31.02 o
  -5   3   9        0.21       21.71      7.28 o
  -4   3   9      385.27      399.71     20.23 o
  -3   3   9      179.29      152.05     13.49 o
  -2   3   9        9.59        1.19      7.02 o
  -1   3   9        0.02        6.52      6.82 o
   0   3   9        0.18        4.67      7.01 o
   1   3   9       22.22       13.59      6.81 o
   2   3   9      180.78      162.08     11.21 o
   3   3   9       66.20       68.31      8.79 o
   4   3   9        0.90       -1.08      7.64 o
   5   3   9        6.47        8.69      9.62 o
   6   3   9       32.49       38.24      9.40 o
   7   3   9        1.44        6.87      8.70 o
   8   3   9        6.81       -1.68      9.01 o
   9   3   9        2.25       -4.87      9.74 o
  10   3   9       57.16       45.11     10.82 o
 -14   4   9        9.13       -5.69     11.38 o
 -13   4   9       13.59        0.91     10.90 o
 -12   4   9       33.93       26.74     11.06 o
 -11   4   9       31.43       30.42     11.16 o
 -10   4   9       10.57       -4.77      9.53 o
  -9   4   9        0.74       -3.16      9.09 o
  -8   4   9      160.47      157.15     12.55 o
  -7   4   9       82.50       92.70     10.87 o
  -6   4   9        2.78       10.00      8.62 o
  -5   4   9      168.41      211.19     13.63 o
  -4   4   9        8.09       10.26      8.50 o
  -3   4   9      262.41      188.72     12.31 o
  -2   4   9        0.08       -3.91      7.82 o
  -1   4   9       10.95       12.03      7.76 o
   0   4   9      285.86      286.84     15.06 o
   1   4   9       37.13       38.00      8.41 o
   2   4   9        0.83       -3.46      6.91 o
   3   4   9       82.64       74.72      8.99 o
   4   4   9      136.88      144.70     15.36 o
   5   4   9        0.72        3.00      8.62 o
   6   4   9       32.18        9.32      8.64 o
   7   4   9       66.80       53.79     10.48 o
   8   4   9        4.70       -4.15      8.29 o
   9   4   9        1.83       -4.21      8.42 o
 -14   5   9       15.82       13.22     12.12 o
 -13   5   9        2.44       -5.09     10.18 o
 -12   5   9        2.82       -5.03     10.06 o
 -11   5   9        0.16       -5.12     10.24 o
 -10   5   9        0.11       -4.71      9.42 o
  -9   5   9       20.37       12.64      9.24 o
  -8   5   9       32.96       37.48      9.46 o
  -7   5   9       25.31       30.90      9.37 o
  -6   5   9      176.53      197.00     13.70 o
  -5   5   9       82.78       88.94     10.06 o
  -4   5   9      380.55      442.13     18.69 o
  -3   5   9      101.53      130.12     12.14 o
  -2   5   9       16.81       13.73      8.09 o
  -1   5   9       31.57       22.78      9.77 o
   0   5   9       85.82       93.31      8.96 o
   1   5   9        0.09       -3.69      7.39 o
   2   5   9       23.65       -2.87      7.77 o
   3   5   9      166.45      113.02     15.27 o
   4   5   9        0.26       -3.91      7.81 o
   5   5   9       84.22       59.70     11.95 o
   6   5   9        7.25       -1.06      8.28 o
   7   5   9      110.87       88.84     10.51 o
   8   5   9       25.35       15.15      9.23 o
   9   5   9       13.07        3.65     11.66 o
 -13   6   9       14.44       -3.89     10.70 o
 -12   6   9        0.07       -5.31     10.63 o
 -11   6   9        0.02       -5.14     10.29 o
 -10   6   9       31.49       38.50     10.39 o
  -9   6   9        0.26       -1.91      8.89 o
  -8   6   9       27.57       22.10      9.50 o
  -7   6   9       34.66       17.59      8.77 o
  -6   6   9        8.90       11.74      8.48 o
  -5   6   9      100.53      112.50     10.63 o
  -4   6   9        0.25       13.53      8.02 o
  -3   6   9       95.47       90.58      9.66 o
  -2   6   9       82.96       84.15     14.14 o
  -1   6   9       58.25       46.30      9.22 o
   0   6   9        9.90        4.71      9.75 o
   1   6   9      158.44      114.81     12.94 o
   2   6   9      109.91       85.59     12.29 o
   3   6   9       12.42        8.37      9.64 o
   4   6   9        5.31       -3.30     14.00 o
   5   6   9       89.01      106.95     12.47 o
   6   6   9       68.26       83.35     12.16 o
   7   6   9       83.09       90.84     13.83 o
   8   6   9        2.06       -4.95      9.90 o
 -12   7   9        0.07        7.89     11.96 o
 -11   7   9        0.06       -5.35     10.70 o
 -10   7   9       19.26       15.26     11.15 o
  -9   7   9       29.09       25.29     10.52 o
  -8   7   9      151.12      192.25     14.74 o
  -7   7   9       52.46       37.12     11.45 o
  -6   7   9      196.26      181.49     29.32 o
  -5   7   9       23.68       33.88      9.13 o
  -4   7   9      303.01      391.51     37.18 o
  -3   7   9        8.01       22.10      8.73 o
  -2   7   9       16.23       25.09      8.86 o
  -1   7   9       34.25       19.13      9.78 o
   0   7   9      305.28      383.87     32.11 o
   1   7   9        1.14        2.83      9.11 o
   2   7   9       26.63       29.25     10.80 o
   3   7   9       65.18       65.75     10.61 o
   4   7   9       18.45       18.36      9.62 o
   5   7   9       59.90       43.15     11.32 o
   6   7   9        2.69       12.67     10.50 o
   7   7   9       23.11       25.03     10.81 o
 -11   8   9        0.07        8.99     11.42 o
 -10   8   9        0.57       -3.09     10.52 o
  -9   8   9       49.44       58.24     11.60 o
  -8   8   9      135.02      134.16     21.66 o
  -7   8   9        1.12        2.59      9.17 o
  -6   8   9       27.69       23.61      9.31 o
  -5   8   9        2.45        6.98      8.93 o
  -4   8   9       89.02       67.85     12.81 o
  -3   8   9       17.42       34.64     10.60 o
  -2   8   9       43.21       30.33      9.01 o
  -1   8   9      474.97      528.56     45.17 o
   0   8   9      423.10      579.43     42.95 o
   1   8   9       28.26       76.74     17.68 o
   2   8   9        0.94        2.83      9.44 o
   3   8   9       23.47       29.24      9.52 o
   4   8   9       28.88       18.10     10.27 o
   5   8   9       87.68      103.70     15.91 o
   6   8   9        0.18        2.62     10.29 o
 -10   9   9       44.42       34.25     11.46 o
  -9   9   9       35.27       33.97     10.96 o
  -8   9   9       11.42       17.27     14.40 o
  -7   9   9       82.28       81.70     10.96 o
  -6   9   9        7.35       42.55     13.75 o
  -5   9   9      450.05      507.56     48.03 o
  -4   9   9       17.21       47.08     18.18 o
  -3   9   9      247.44      223.10     21.57 o
  -2   9   9       46.16       74.60     15.39 o
  -1   9   9       35.09       49.29     15.28 o
   0   9   9       58.13       82.38     15.23 o
   1   9   9        8.31        7.92     15.14 o
   2   9   9       90.41       47.44     20.00 o
   3   9   9        1.76       -2.38     15.39 o
   4   9   9      148.96      132.22     21.38 o
   5   9   9        3.18       13.01     14.17 o
  -8  10   9        4.14       11.58     11.93 o
  -7  10   9       70.87       63.85     13.75 o
  -6  10   9      202.52      199.89     25.59 o
  -5  10   9      146.08      174.04     24.90 o
  -4  10   9        6.98       36.78     15.10 o
  -3  10   9        7.31       15.36     14.47 o
  -2  10   9       71.80       73.32     16.56 o
  -1  10   9      144.02      134.14     19.32 o
   0  10   9        0.27        1.03     14.02 o
   1  10   9       37.15       41.26     23.83 o
   2  10   9        8.05       -3.73     15.39 o
   3  10   9       67.20       67.49     17.83 o
  -3  11   9        0.24       12.62     16.92 o
  -2  11   9        5.78       -6.64     13.28 o
 -14   0  10       14.14       29.90     20.12 o
 -13   0  10      121.78      112.16     41.65 o
 -12   0  10       30.74       47.40     16.70 o
 -11   0  10       25.70       23.22     14.17 o
 -10   0  10        3.26        5.51     12.80 o
  -9   0  10        0.89       -5.90     11.80 o
  -8   0  10        5.74        1.44     13.04 o
  -7   0  10       26.43        9.48     12.01 o
  -6   0  10       75.26       32.20     14.04 o
  -5   0  10      118.11      110.37     16.92 o
  -4   0  10      787.28      851.42     52.25 o
  -3   0  10       25.69       74.89     17.15 o
  -2   0  10      457.48      393.32     30.81 o
  -1   0  10        6.43       23.36     11.91 o
   0   0  10      925.83      965.20     80.36 o
   1   0  10      243.19      371.35     35.62 o
   2   0  10        6.73       25.36     11.11 o
   3   0  10       37.61       43.45     11.71 o
   4   0  10      142.36      126.31     18.78 o
   5   0  10        1.21        3.42     12.34 o
   6   0  10       84.00       74.72     16.67 o
   7   0  10       46.49       25.18     24.20 o
   8   0  10        8.65       18.98     22.77 o
 -14   1  10        0.83       -0.56     11.99 o
 -13   1  10       11.70       18.63     11.91 o
 -12   1  10        1.75       -5.21     10.42 o
 -11   1  10        4.21        7.11     10.57 o
 -10   1  10       18.42       10.33     10.02 o
  -9   1  10       17.95       24.48      8.99 o
  -8   1  10      123.64       90.89     10.93 o
  -7   1  10       27.27       24.59      8.66 o
  -6   1  10       11.55       -3.81      7.62 o
  -5   1  10        7.86       -3.91      7.82 o
  -4   1  10        9.89       12.09      7.84 o
  -3   1  10        3.05       -4.05      8.10 o
  -2   1  10       58.58       78.63     12.94 o
  -1   1  10        0.42       32.41      8.19 o
   0   1  10      788.71      984.92     39.56 o
   1   1  10      743.38      894.52     38.82 o
   2   1  10        0.55       15.44      8.67 o
   3   1  10       72.48       46.20      9.78 o
   4   1  10        0.39       -0.62      8.44 o
   5   1  10       24.36        6.13      8.97 o
   6   1  10        2.85       -4.27      8.54 o
   7   1  10       14.26        2.85     10.65 o
   8   1  10       83.82       90.51     17.31 o
 -13   2  10        0.16       -2.57     11.39 o
 -12   2  10        5.82       -3.52     11.05 o
 -11   2  10       40.26       24.68     11.10 o
 -10   2  10        0.47       -4.77      9.54 o
  -9   2  10        0.39       -4.53      9.06 o
  -8   2  10        0.30       10.23      9.29 o
  -7   2  10      324.36      304.67     21.30 o
  -6   2  10       70.48       67.65     12.28 o
  -5   2  10       42.05       38.99     10.09 o
  -4   2  10      151.02      129.62     13.26 o
  -3   2  10        0.12        2.30      8.96 o
  -2   2  10        0.55        5.08      9.15 o
  -1   2  10      170.76      179.01     22.29 o
   0   2  10      184.33      214.25     24.42 o
   1   2  10      751.82      833.04     53.67 o
   2   2  10       34.72       56.85     19.92 o
   3   2  10        0.82        1.04      8.45 o
   4   2  10        2.44       -2.35      8.31 o
   5   2  10        2.55       -4.54      9.08 o
   6   2  10       52.15       45.73     10.16 o
   7   2  10        8.05       17.60     11.88 o
   8   2  10      161.27      121.33     15.75 o
 -13   3  10        0.69        2.34     11.80 o
 -12   3  10        0.33        2.14     11.58 o
 -11   3  10        0.37       -5.21     10.43 o
 -10   3  10        3.91       -4.81      9.63 o
  -9   3  10        2.20       -4.56      9.11 o
  -8   3  10       27.80       32.97     10.02 o
  -7   3  10        9.59       16.79      9.41 o
  -6   3  10        3.18       12.29      9.34 o
  -5   3  10       33.13       29.01      9.76 o
  -4   3  10        6.01        7.56      8.52 o
  -3   3  10       68.01       55.19      9.91 o
  -2   3  10       69.37       67.44     10.26 o
  -1   3  10       45.26       44.48      9.87 o
   0   3  10       21.20       34.16      9.33 o
   1   3  10       69.55       83.18     11.88 o
   2   3  10       30.50       11.37     10.07 o
   3   3  10       67.64       80.63     10.03 o
   4   3  10        1.69        2.24      9.16 o
   5   3  10       13.10       25.45      9.49 o
   6   3  10        7.99       10.22      9.34 o
   7   3  10       67.62       57.36     13.51 o
 -12   4  10        8.00        4.70     11.66 o
 -11   4  10       71.23       53.93     14.66 o
 -10   4  10       11.86        2.98      9.62 o
  -9   4  10       40.83       50.75     11.65 o
  -8   4  10      292.24      343.66     21.92 o
  -7   4  10      274.67      285.83     20.13 o
  -6   4  10        0.03       -4.54      9.39 o
  -5   4  10       61.25       60.22     10.64 o
  -4   4  10        2.57        5.42      8.68 o
  -3   4  10       31.78       11.60      9.20 o
  -2   4  10        7.37        0.36      8.71 o
  -1   4  10        0.00        1.57      8.46 o
   0   4  10       38.12       28.99      8.51 o
   1   4  10       10.18       15.19      8.85 o
   2   4  10      666.63      762.36     29.79 o
   3   4  10       44.70       59.43     12.82 o
   4   4  10      188.44      181.49     20.57 o
   5   4  10      105.54      116.89     15.25 o
   6   4  10       31.89       35.44     10.02 o
   7   4  10      118.57       99.06     20.14 o
 -12   5  10        0.54       -5.70     11.39 o
 -11   5  10        0.07       -4.84      9.69 o
 -10   5  10       34.85       28.86     10.37 o
  -9   5  10      121.11      121.98     15.92 o
  -8   5  10        0.98        4.46      9.58 o
  -7   5  10       13.69        8.84      9.25 o
  -6   5  10       64.34       49.37     10.16 o
  -5   5  10        9.80       17.39      9.33 o
  -4   5  10       53.11       66.40     12.37 o
  -3   5  10        0.00        3.60      9.05 o
  -2   5  10      188.52      184.24     16.80 o
  -1   5  10        0.67       -1.06      8.67 o
   0   5  10       13.87       -4.69      9.38 o
   1   5  10        0.84       -0.97     10.27 o
   2   5  10       78.54       96.43     13.40 o
   3   5  10        6.51       25.06     10.60 o
   4   5  10       24.57       28.77     11.27 o
   5   5  10        0.10        0.12     11.25 o
   6   5  10       47.07       45.83     11.76 o
 -11   6  10        1.74       -5.41     10.82 o
 -10   6  10       14.61        4.73     10.60 o
  -9   6  10       11.27        2.31     10.50 o
  -8   6  10        0.01       -1.48     10.16 o
  -7   6  10       44.51       45.98     10.76 o
  -6   6  10        1.22       18.87      9.74 o
  -5   6  10       56.48       42.85     10.27 o
  -4   6  10       13.46       -4.57      9.13 o
  -3   6  10        2.15       11.65      9.23 o
  -2   6  10       69.55       58.19     15.64 o
  -1   6  10       35.43       19.83      9.86 o
   0   6  10       20.39       11.37     10.51 o
   1   6  10      183.65      195.04     15.67 o
   2   6  10      317.46      382.10     48.08 o
   3   6  10        6.83       23.46     10.68 o
   4   6  10       70.02       58.59     11.43 o
   5   6  10       58.53       47.65     11.32 o
 -10   7  10        0.11       -5.34     10.68 o
  -9   7  10        3.46        7.27     10.57 o
  -8   7  10       21.61       14.62     10.01 o
  -7   7  10       16.72       28.18     10.40 o
  -6   7  10       71.90       78.67     13.41 o
  -5   7  10      398.27      341.10     23.79 o
  -4   7  10       15.83       64.12     13.98 o
  -3   7  10      298.73      292.84     27.96 o
  -2   7  10      111.35      140.48     23.80 o
  -1   7  10        0.83        2.48     10.50 o
   0   7  10        5.02       18.69     12.52 o
   1   7  10       18.41       31.39     14.63 o
   2   7  10       20.93       36.57     12.67 o
   3   7  10      139.77      143.65     17.17 o
   4   7  10        7.59       11.69     10.56 o
  -8   8  10       16.04       -2.42      9.75 o
  -7   8  10       11.14        7.29      9.95 o
  -6   8  10        5.80       32.17     11.44 o
  -5   8  10        1.11       31.39      9.85 o
  -4   8  10       37.69       44.18     13.70 o
  -3   8  10        7.97        3.66     10.03 o
  -2   8  10       15.43        4.39     10.11 o
  -1   8  10        3.14       17.02     10.12 o
   0   8  10       62.80       53.24     11.01 o
   1   8  10       11.73       46.84     11.52 o
   2   8  10       35.81       38.08     15.46 o
   3   8  10       52.48       41.43     10.82 o
  -6   9  10      340.89      306.07     39.40 o
  -5   9  10      306.26      321.80     32.82 o
  -4   9  10        0.11       82.16     25.36 o
  -3   9  10       73.04       93.93     17.25 o
  -2   9  10        0.01       19.48     15.02 o
  -1   9  10        1.58       -6.34     13.89 o
   0   9  10       32.74       10.33     14.55 o
 -11   1  11        1.54        8.96     14.29 o
 -10   1  11       38.81       17.28     11.26 o
  -9   1  11       18.67       31.16     10.94 o
  -8   1  11        7.67       -4.35      9.51 o
  -7   1  11       34.44       21.82     10.14 o
  -6   1  11       38.26       12.84      9.82 o
  -5   1  11        0.02        1.81      9.59 o
  -4   1  11       14.20        2.77      9.61 o
  -3   1  11       56.74       52.96     14.77 o
  -2   1  11       33.23       33.79     12.30 o
  -1   1  11      158.91      193.99     24.15 o
   0   1  11      293.91      288.17     16.37 o
   1   1  11        3.88       26.56      9.66 o
   2   1  11        8.60       22.52     10.22 o
   3   1  11      274.82      317.81     38.99 o
   4   1  11      111.39      125.43     13.43 o
   5   1  11      177.57      202.93     21.81 o
 -11   2  11        0.15       -0.50     10.61 o
 -10   2  11       68.31       70.46     12.06 o
  -9   2  11        3.48        9.56     10.24 o
  -8   2  11        2.03       -1.55      9.91 o
  -7   2  11        0.04       -4.94      9.89 o
  -6   2  11        7.52        2.89      9.68 o
  -5   2  11       19.67       29.19     10.31 o
  -4   2  11       69.86       59.73     17.03 o
  -3   2  11       86.62       65.28     12.02 o
  -2   2  11       35.63       35.02     10.33 o
  -1   2  11       40.34       36.79     10.43 o
   0   2  11        8.73       19.63      9.83 o
   1   2  11       17.65       48.50     10.23 o
   2   2  11      264.10      231.22     26.83 o
   3   2  11       37.86       55.07     10.97 o
   4   2  11       60.04       66.91     11.76 o
   5   2  11        1.20       -4.82     13.74 o
 -10   3  11        0.60       -1.08     10.33 o
  -9   3  11       24.55       31.48     10.95 o
  -8   3  11       59.77       48.55     11.11 o
  -7   3  11       19.80       15.26     10.07 o
  -6   3  11       69.17       68.51     11.27 o
  -5   3  11        9.66        8.17      9.72 o
  -4   3  11        8.24       11.82      9.78 o
  -3   3  11        3.90       -4.72      9.44 o
  -2   3  11        0.00        4.68      9.34 o
  -1   3  11      157.19      157.73     20.87 o
   0   3  11        2.48       24.22      9.27 o
   1   3  11        0.45       18.30      9.67 o
   2   3  11      117.28      122.19     13.53 o
   3   3  11        9.71       22.93      9.74 o
   4   3  11        7.12       11.34     10.48 o
 -10   4  11        0.37       -4.67      9.88 o
  -9   4  11        0.11       -5.02     10.04 o
  -8   4  11        1.58        7.37     10.41 o
  -7   4  11       11.24        6.93      9.91 o
  -6   4  11       13.00        1.98      9.97 o
  -5   4  11        2.52       -3.65     10.03 o
  -4   4  11      129.05      138.77     16.14 o
  -3   4  11       94.72       98.52     22.28 o
  -2   4  11       64.78       74.26     12.55 o
  -1   4  11       39.15       56.23     10.90 o
   0   4  11      253.33      252.82     17.13 o
   1   4  11        6.51       22.37     12.01 o
   2   4  11      133.64      119.45     14.15 o
   3   4  11       31.06       33.72     11.45 o
  -9   5  11       21.97        1.68     11.08 o
  -8   5  11        1.77       -5.27     10.55 o
  -7   5  11       12.04        6.64     10.75 o
  -6   5  11       14.82       10.75     11.59 o
  -5   5  11       20.94       25.72     12.39 o
  -4   5  11        2.61       15.42     10.89 o
  -3   5  11       33.53       66.33     12.19 o
  -2   5  11      116.75      121.78     18.21 o
  -1   5  11        4.48       31.27     11.01 o
   0   5  11       18.70       26.40     12.14 o
   1   5  11        0.01       20.35     11.60 o
   2   5  11       63.33       39.75     13.49 o
  -7   6  11        7.75        4.48     11.28 o
  -6   6  11       11.24       -1.20     10.83 o
  -5   6  11        0.02        3.86     10.42 o
  -4   6  11       45.05       31.94     11.21 o
  -3   6  11       31.21       28.49     11.05 o
  -2   6  11        4.22       14.19     10.68 o
  -1   6  11       12.32        7.88     11.66 o
   0   6  11        2.73        5.80     15.42 o
   1   6  11       19.61       16.33     14.50 o
  -4   7  11       51.40       72.09     15.05 o
  -3   7  11      141.94      138.43     23.02 o
  -2   7  11        5.20       44.41     21.50 o
  -6   0  12       14.10       31.90     18.52 o
  -5   0  12       61.23       85.49     23.47 o
  -4   0  12      102.56       99.98     20.92 o
  -3   0  12      187.30      196.86     25.07 o
  -2   0  12        2.03       43.31     19.55 o
  -1   0  12        3.28       20.90     17.70 o
   0   0  12       34.24       28.29     40.53 o
  -6   1  12       29.03       34.85     13.21 o
  -5   1  12        0.06       12.59     12.12 o
  -4   1  12       96.38      112.11     20.70 o
  -3   1  12      165.23      186.16     17.12 o
  -2   1  12       35.08       44.56     13.58 o
  -1   1  12       15.12       20.92     12.74 o
  -6   2  12        4.95        7.73     12.30 o
  -5   2  12       50.61       35.97     13.66 o
  -4   2  12        0.11        9.41     14.08 o
  -3   2  12       73.31       78.92     14.56 o
  -2   2  12      143.81      154.00     22.89 o
  -1   2  12      103.24      133.92     20.76 o
 
